# Supplementary material for: Poly[[diaqua­(3-carb­oxy-5-nitro­ben­zo­ato)(μ-5-nitro­benzene-1,3-dicarboxyl­ato)neodymium(III)] 2.5-hydrate]
Source: Acta Crystallogr Sect E Struct Rep Online. 2009 Aug 22;65(Pt 9):m1108–9. doi: 10.1107/S1600536809032486 (PMC2970002; doi:10.1107/S1600536809032486)
Supplement: Supplementary file 1 [file e-65-m1108-sup1.cif]

##############################################################################
###                                                                        ###
###        Electronic paper (Acta Crystallographica Section E)             ###
###                                                                        ###
##############################################################################
#                                                                            #
# This CIF contains the data in a paper accepted for publication in Acta     #
# Crystallographica Section E. It conforms to the requirements of Notes      #
# for Authors for Section E, and has been peer reviewed under the auspices   #
# of the IUCr Commission on Journals.                                        #
#                                                                            #
# Full details of the Crystallographic Information File format               #
# are given in the paper "The Crystallographic Information File (CIF):       #
# a New Standard Archive File for Crystallography" by S. R. Hall, F. H.      #
# Allen and I. D. Brown [Acta Cryst. (1991), A47, 655-685].                  #
#                                                                            #
# The current version of the core CIF dictionary is obtainable from          #
# ftp://ftp.iucr.org/pub/cif_core.dic. The current version number is 2.4.    #
#                                                                            #
# Software is freely available for graphical display of the structure(s) in  #
# this CIF.  For information consult the CIF home page http://www.iucr.org/  #
# cif/home.html                                                              #
#                                                                            #
# This file may be used for bona fide research purposes within the           #
# scientific community so long as proper attribution is given to the journal # 
# article from which it was obtained.                                        #
#                                                                            #
##############################################################################
                                             
data_global
_audit_creation_method     'form.cif (version 2.0)'
_journal_data_validation_number     ?
_journal_date_recd_electronic     2009-07-27
_journal_date_accepted     2009-08-15
_journal_name_full     'Acta Crystallographica, Section E'
_journal_year     2009
_journal_volume     65
_journal_issue      9
_journal_page_first     m1108
_journal_page_last     m1109
_journal_paper_category     QM
_journal_coeditor_code     CI2868
_publ_contact_author_name     'Prof. Fun, Hoong-Kun'
_publ_contact_author_address
;
      X-ray Crystallography Unit
      School of Physics
      Universiti Sains Malaysia
      11800 USM, Penang
      MALAYSIA
;
_publ_contact_author_email     'hkfun@usm.my'
_publ_contact_author_fax     '604 6579150'
_publ_contact_author_phone     '604 6533652'
_publ_section_title
;\
Poly[[diaqua(3-carboxy-5-nitrobenzoato)(\m-5-nitrobenzene-1,3-\
dicarboxylato)neodymium(III)] 2.5-hydrate]
;
loop_
    _publ_author_name
    _publ_author_footnote
    _publ_author_address
    'Nurul-Nadia Raime' ?
;
School of Chemical Sciences
Universiti Sains Malaysia
11800 USM, Penang
Malaysia
;
    'Rohana Adnan'
;
Additional corresponding author, e_mail: r_adnan@usm.my.
;
;
School of Chemical Sciences
Universiti Sains Malaysia
11800 USM, Penang
Malaysia
;
    'Mohd Mustaqim Rosli' ?
;
X-ray Crystallography Unit
School of Physics
Universiti Sains Malaysia
11800 USM, Penang
Malaysia
;
    'Hoong-Kun Fun'
;
Thomson Reuters ResearcherID: A-3561-2009.
;
;
X-ray Crystallography Unit
School of Physics
Universiti Sains Malaysia
11800 USM, Penang
Malaysia
;
data_I
_audit_creation_method     SHELXL-97
_chemical_name_systematic
;
Poly[[diaqua(3-carboxy-5-nitrobenzoato)(\m-5-nitrobenzene-1,3-
dicarboxylato)neodymium(III)] 2.5-hydrate]
;
_chemical_name_common
;
;
_chemical_formula_moiety     'C16 H11 N2 Nd O14, 2.5(H2 O)'
_chemical_formula_sum     'C16 H16 N2 Nd1 O16.5'
_chemical_formula_iupac     '[Nd (C8 H3 N O6) (C8 H4 N O6) (H2 O)2], 2.5H2 O'
_chemical_formula_weight     644.55
_chemical_melting_point     ?
_symmetry_cell_setting     Triclinic
_symmetry_space_group_name_H-M     'P -1'
_symmetry_space_group_name_Hall     '-P 1'
loop_
    _symmetry_equiv_pos_as_xyz
    'x, y, z'
    '-x, -y, -z'
_cell_length_a     9.57480(10)
_cell_length_b     10.46340(10)
_cell_length_c     13.3285(2)
_cell_angle_alpha     69.2790(10)
_cell_angle_beta     71.7530(10)
_cell_angle_gamma     66.0460(10)
_cell_volume     1118.71(2)
_cell_formula_units_Z     2
_cell_measurement_reflns_used     9930
_cell_measurement_theta_min     2.65
_cell_measurement_theta_max     29.00
_cell_measurement_temperature     100
_exptl_crystal_description     Plate
_exptl_crystal_colour     purple
_exptl_crystal_size_max     0.35
_exptl_crystal_size_mid     0.24
_exptl_crystal_size_min     0.13
_exptl_crystal_density_diffrn     1.913
_exptl_crystal_density_meas     ?
_exptl_crystal_density_method     'not measured'
_exptl_crystal_F_000     636
_exptl_absorpt_coefficient_mu     2.408
_exptl_absorpt_correction_type     multi-scan
_exptl_absorpt_process_details     '(SADABS; Bruker, 2005)'
_exptl_absorpt_correction_T_min     0.4844
_exptl_absorpt_correction_T_max     0.7417
_exptl_special_details
;
The crystal was placed in the cold stream of an Oxford Cyrosystems Cobra
open-flow nitrogen cryostat (Cosier & Glazer, 1986) operating at 100.0(1) K.
;
_diffrn_ambient_temperature     100
_diffrn_radiation_type     MoK\a
_diffrn_radiation_wavelength     0.71073
_diffrn_radiation_source     'fine-focus sealed tube'
_diffrn_radiation_monochromator     graphite
_diffrn_measurement_device_type
;
Bruker SMART APEXII CCD area-detector
;
_diffrn_measurement_method     '\f and \w'
_diffrn_detector_area_resol_mean     ?
_diffrn_reflns_number     22527
_diffrn_reflns_av_R_equivalents     0.0188
_diffrn_reflns_av_sigmaI/netI     0.0164
_diffrn_reflns_theta_min     1.67
_diffrn_reflns_theta_max     29.00
_diffrn_reflns_theta_full     29.00
_diffrn_measured_fraction_theta_max     0.991
_diffrn_measured_fraction_theta_full     0.991
_diffrn_reflns_limit_h_min     -13
_diffrn_reflns_limit_h_max     13
_diffrn_reflns_limit_k_min     -14
_diffrn_reflns_limit_k_max     14
_diffrn_reflns_limit_l_min     -18
_diffrn_reflns_limit_l_max     18
_diffrn_standards_number     0
_diffrn_standards_interval_count     .
_diffrn_standards_interval_time     .
_diffrn_standards_decay_%     ?
_refine_special_details
;
Refinement of <i>F</i>^2^ against ALL reflections. The weighted <i>R</i>-factor
<i>wR</i> and goodness of fit <i>S</i> are based on <i>F</i>^2^, conventional
<i>R</i>-factors <i>R</i> are based on <i>F</i>, with <i>F</i> set to zero for
negative <i>F</i>^2^. The threshold expression of <i>F</i>^2^ >
\s(<i>F</i>^2^) is used only for calculating <i>R</i>-factors(gt) <i>etc</i>.
and is not relevant to the choice of reflections for refinement.
<i>R</i>-factors based on <i>F</i>^2^ are statistically about twice as large
as those based on <i>F</i>, and <i>R</i>- factors based on ALL data will be
even larger.
;
_reflns_number_total     5879
_reflns_number_gt     5725
_reflns_threshold_expression     I>2\s(I)
_refine_ls_structure_factor_coef     Fsqd
_refine_ls_matrix_type     full
_refine_ls_R_factor_all     0.0190
_refine_ls_R_factor_gt     0.0178
_refine_ls_wR_factor_gt     0.0489
_refine_ls_wR_factor_ref     0.0568
_refine_ls_goodness_of_fit_ref     1.210
_refine_ls_restrained_S_all     1.206
_refine_ls_number_reflns     5879
_refine_ls_number_parameters     398
_refine_ls_number_restraints     115
_refine_ls_hydrogen_treatment     constr
_refine_ls_weighting_scheme     calc
_refine_ls_weighting_details
         'calc w=1/[\s^2^(Fo^2^)+(0.0337P)^2^+0.5091P] where P=(Fo^2^+2Fc^2^)/3'
_atom_sites_solution_hydrogens     geom
_atom_sites_solution_primary     direct
_atom_sites_solution_secondary     difmap
_refine_ls_shift/su_max     0.001
_refine_ls_shift/su_mean     0.000
_refine_diff_density_max     1.179
_refine_diff_density_min     -0.768
_refine_ls_extinction_method     none
_refine_ls_extinction_coef     ?
loop_
    _atom_type_symbol
    _atom_type_description
    _atom_type_scat_dispersion_real
    _atom_type_scat_dispersion_imag
    _atom_type_scat_source
    'C' 'C' 0.0033 0.0016
                         'International Tables Vol C Tables 4.2.6.8 and 6.1.1.4'
    'H' 'H' 0.0000 0.0000
                         'International Tables Vol C Tables 4.2.6.8 and 6.1.1.4'
    'N' 'N' 0.0061 0.0033
                         'International Tables Vol C Tables 4.2.6.8 and 6.1.1.4'
    'O' 'O' 0.0106 0.0060
                         'International Tables Vol C Tables 4.2.6.8 and 6.1.1.4'
    'Nd' 'Nd' -0.1943 3.0179
                         'International Tables Vol C Tables 4.2.6.8 and 6.1.1.4'
_computing_data_collection     'APEX2 (Bruker, 2005)'
_computing_cell_refinement     'SAINT (Bruker, 2005)'
_computing_data_reduction     'SAINT (Bruker, 2005)'
_computing_structure_solution     'SHELXTL (Sheldrick, 2008)'
_computing_structure_refinement     'SHELXTL (Sheldrick, 2008)'
_computing_molecular_graphics     'SHELXTL (Sheldrick, 2008)'
_computing_publication_material
                             'SHELXTL (Sheldrick, 2008) and PLATON (Spek, 2009)'
loop_
    _atom_site_type_symbol
    _atom_site_label
    _atom_site_fract_x
    _atom_site_fract_y
    _atom_site_fract_z
    _atom_site_U_iso_or_equiv
    _atom_site_adp_type
    _atom_site_calc_flag
    _atom_site_refinement_flags
    _atom_site_occupancy
    _atom_site_disorder_assembly
    _atom_site_disorder_group
    Nd Nd1 0.285572(9) 0.468414(9) 0.486911(7) 0.01037(4) Uani d . 1 . .
    O O3A 0.5272(5) -0.1271(4) 0.9533(3) 0.0330(9) Uani d PD 0.68 A 1
    O O4A 0.3769(4) -0.1558(3) 1.1135(2) 0.0463(8) Uani d PD 0.68 A 1
    O O5A -0.1663(5) 0.1114(5) 1.1553(3) 0.0263(8) Uani d PD 0.68 A 1
    H H5A -0.2601 0.1301 1.1875 0.039 Uiso calc PR 0.68 A 1
    O O6A -0.2644(3) 0.3037(5) 1.0252(3) 0.0605(13) Uani d PD 0.68 A 1
    N N1A 0.4039(6) -0.0919(4) 1.0164(3) 0.0297(7) Uani d PD 0.68 A 1
    C C1A 0.0383(3) 0.2754(4) 0.8934(3) 0.0205(8) Uani d PGD 0.68 A 1
    H H1AA -0.0439 0.3572 0.8654 0.025 Uiso calc PR 0.68 A 1
    C C2A 0.0078(3) 0.1835(5) 0.9962(3) 0.0198(8) Uani d PGD 0.68 A 1
    C C3A 0.1281(4) 0.0639(4) 1.0372(2) 0.0238(9) Uani d PGD 0.68 A 1
    H H3AA 0.1072 0.0011 1.1075 0.029 Uiso calc PR 0.68 A 1
    C C4A 0.2789(4) 0.0361(3) 0.9754(3) 0.0245(8) Uani d PGD 0.68 A 1
    C C5A 0.3094(3) 0.1279(4) 0.8726(3) 0.0189(9) Uani d PGD 0.68 A 1
    H H5AA 0.4125 0.1089 0.8304 0.023 Uiso calc PR 0.68 A 1
    C C6A 0.1891(4) 0.2476(4) 0.8316(3) 0.0165(13) Uani d PGD 0.68 A 1
    C C15A -0.1548(5) 0.2079(7) 1.0602(3) 0.0268(9) Uani d PD 0.68 A 1
    O O3B 0.4896(15) -0.1413(17) 0.9604(13) 0.027(3) Uiso d PD 0.23 A 2
    O O4B 0.3076(14) -0.1937(12) 1.0907(9) 0.056(3) Uiso d PD 0.23 A 2
    O O5B -0.1948(16) 0.1468(13) 1.1445(11) 0.025(3) Uiso d PD 0.23 A 2
    H H5B -0.2852 0.1742 1.1814 0.037 Uiso calc PR 0.23 A 2
    O O6B -0.2641(10) 0.3699(8) 1.0410(7) 0.0257(18) Uiso d PD 0.23 A 2
    N N1B 0.3557(15) -0.1115(12) 1.0079(10) 0.040(3) Uiso d PD 0.23 A 2
    C C1B 0.0367(14) 0.3066(10) 0.8974(11) 0.016(3) Uiso d PGD 0.23 A 2
    H H1BA -0.0349 0.4004 0.8737 0.019 Uiso calc PR 0.23 A 2
    C C2B -0.0066(12) 0.2128(14) 0.9957(11) 0.038(5) Uiso d PGD 0.23 A 2
    C C3B 0.0982(14) 0.0756(13) 1.0304(10) 0.039(5) Uiso d PGD 0.23 A 2
    H H3BA 0.0686 0.0115 1.0976 0.046 Uiso calc PR 0.23 A 2
    C C4B 0.2463(12) 0.0322(10) 0.9668(10) 0.021(3) Uiso d PGD 0.23 A 2
    C C5B 0.2896(12) 0.1260(15) 0.8684(10) 0.028(4) Uiso d PGD 0.23 A 2
    H H5BA 0.3907 0.0963 0.8249 0.033 Uiso calc PR 0.23 A 2
    C C6B 0.1848(16) 0.2632(14) 0.8337(10) 0.016(4) Uiso d PGD 0.23 A 2
    C C15B -0.1695(13) 0.2567(12) 1.0630(10) 0.019(3) Uiso d PD 0.23 A 2
    O O3C 0.449(2) -0.130(3) 0.9824(19) 0.0208(13) Uiso d PD 0.09 A 3
    O O4C 0.272(2) -0.1538(18) 1.1276(12) 0.0208(13) Uiso d PD 0.09 A 3
    O O5C -0.2380(19) 0.2386(18) 1.1423(12) 0.0208(13) Uiso d PD 0.09 A 3
    H H5C -0.3302 0.2675 1.1873 0.025 Uiso d PR 0.09 A 3
    O O6C -0.2201(18) 0.4585(14) 1.0575(13) 0.0208(13) Uiso d PD 0.09 A 3
    N N1C 0.318(2) -0.0826(18) 1.0374(14) 0.0208(13) Uiso d PD 0.09 A 3
    C C1C 0.0294(19) 0.3429(15) 0.9028(13) 0.0208(13) Uiso d PGD 0.09 A 3
    H H1CA -0.0355 0.4382 0.8740 0.025 Uiso calc PR 0.09 A 3
    C C2C -0.0198(15) 0.2637(16) 1.0071(12) 0.0208(13) Uiso d PGD 0.09 A 3
    C C3C 0.0750(18) 0.1244(16) 1.0493(11) 0.0208(13) Uiso d PGD 0.09 A 3
    H H3CA 0.0414 0.0702 1.1206 0.025 Uiso calc PR 0.09 A 3
    C C4C 0.2191(19) 0.0642(16) 0.9873(14) 0.0208(13) Uiso d PGD 0.09 A 3
    C C5C 0.2683(19) 0.143(2) 0.8830(15) 0.0208(13) Uiso d PGD 0.09 A 3
    H H5CA 0.3668 0.1023 0.8406 0.025 Uiso calc PR 0.09 A 3
    C C6C 0.173(2) 0.283(2) 0.8408(12) 0.0208(13) Uiso d PGD 0.09 A 3
    C C15C -0.174(2) 0.3312(17) 1.0721(15) 0.0208(13) Uiso d PD 0.09 A 3
    O O1 0.11719(16) 0.45727(15) 0.68090(11) 0.0170(3) Uani d . 1 A .
    O O2 0.36376(16) 0.31566(15) 0.66785(11) 0.0165(3) Uani d . 1 A .
    O O7 0.05148(16) 0.65931(14) 0.46945(12) 0.0176(3) Uani d . 1 . .
    O O8 -0.19586(17) 0.73727(15) 0.45331(13) 0.0209(3) Uani d . 1 . .
    O O9 -0.49580(16) 1.26834(15) 0.42188(12) 0.0188(3) Uani d . 1 . .
    O O10 -0.37511(16) 1.38214(14) 0.45852(11) 0.0157(3) Uani d . 1 . .
    O O11 0.1860(2) 1.24682(18) 0.22910(16) 0.0325(4) Uani d . 1 . .
    O O12 0.32156(17) 1.02380(18) 0.29539(14) 0.0253(3) Uani d . 1 . .
    N N2 0.19668(19) 1.12233(19) 0.28241(14) 0.0178(3) Uani d . 1 . .
    C C7 0.2251(2) 0.3495(2) 0.72073(15) 0.0155(3) Uani d . 1 . .
    C C8 -0.0736(2) 0.75718(19) 0.44717(14) 0.0122(3) Uani d . 1 . .
    C C9 -0.0762(2) 0.91156(18) 0.41124(14) 0.0107(3) Uani d . 1 . .
    C C10 -0.2178(2) 1.02243(19) 0.42723(14) 0.0115(3) Uani d . 1 . .
    H H10A -0.3122 1.0009 0.4554 0.014 Uiso calc R 1 . .
    C C11 -0.2213(2) 1.16466(19) 0.40205(14) 0.0113(3) Uani d . 1 . .
    C C12 -0.0849(2) 1.19940(19) 0.35355(14) 0.0124(3) Uani d . 1 . .
    H H12A -0.0861 1.2963 0.3343 0.015 Uiso calc R 1 . .
    C C13 0.0528(2) 1.0867(2) 0.33446(14) 0.0129(3) Uani d . 1 . .
    C C14 0.0619(2) 0.94284(19) 0.36509(14) 0.0124(3) Uani d . 1 . .
    H H14A 0.1593 0.8681 0.3549 0.015 Uiso calc R 1 . .
    C C16 -0.3728(2) 1.27944(19) 0.42875(14) 0.0127(3) Uani d . 1 . .
    O O1W 0.39421(17) 0.62127(17) 0.31765(11) 0.0214(3) Uani d . 1 . .
    H H1W1 0.4595 0.6422 0.3181 0.032 Uiso d R 1 A .
    H H2W1 0.4207 0.6070 0.2475 0.032 Uiso d R 1 . .
    O O2W 0.20344(18) 0.4620(2) 0.33051(13) 0.0285(4) Uani d . 1 . .
    H H1W2 0.2599 0.4648 0.2674 0.043 Uiso d R 1 A .
    H H2W2 0.1146 0.4785 0.3245 0.043 Uiso d R 1 . .
    O O3W 0.5412(2) 0.1731(2) 0.24946(15) 0.0377(4) Uani d U 1 . .
    H H1W3 0.4742 0.1364 0.2425 0.057 Uiso d R 1 . .
    H H2W3 0.5221 0.1903 0.3193 0.057 Uiso d R 1 . .
    O O4WA 0.4139(3) 0.5063(6) 0.1473(2) 0.0342(12) Uani d PU 0.722(15) B 1
    H H1W4 0.3780 0.5660 0.0913 0.051 Uiso d PR 0.722(15) B 1
    H H2W4 0.4716 0.4275 0.1301 0.051 Uiso d PR 0.722(15) B 1
    O O4WB 0.4055(9) 0.4415(15) 0.1312(8) 0.037(3) Uani d PU 0.278(15) B 2
    H H3W4 0.3704 0.4757 0.0809 0.056 Uiso d PR 0.278(15) B 2
    H H4W4 0.4353 0.3561 0.1412 0.056 Uiso d PR 0.278(15) B 2
    O O5WA 0.6107(14) 0.5930(14) 0.0951(10) 0.082(4) Uani d PU 0.279(6) C 1
    H H1W5 0.7059 0.5714 0.0630 0.123 Uiso d PR 0.279(6) C 1
    H H2W5 0.5861 0.5169 0.1155 0.123 Uiso d PR 0.279(6) C 1
    O O5WB 0.9195(14) 0.4364(12) 0.0923(8) 0.051(3) Uani d PU 0.221(6) D 2
    H H3W5 0.8615 0.4864 0.1375 0.077 Uiso d PR 0.221(6) D 2
    H H4W5 1.0037 0.3835 0.1152 0.077 Uiso d PR 0.221(6) D 2
loop_
    _atom_site_aniso_label
    _atom_site_aniso_U_11
    _atom_site_aniso_U_22
    _atom_site_aniso_U_33
    _atom_site_aniso_U_12
    _atom_site_aniso_U_13
    _atom_site_aniso_U_23
    Nd1 0.00707(6) 0.00691(6) 0.01558(6) -0.00155(4) -0.00089(3) -0.00326(4)
    O3A 0.038(2) 0.0212(16) 0.0264(15) -0.0010(16) -0.0073(15) -0.0004(11)
    O4A 0.064(2) 0.0291(15) 0.0201(12) -0.0069(14) -0.0055(13) 0.0107(10)
    O5A 0.0263(18) 0.037(2) 0.0144(13) -0.0199(18) 0.0051(12) -0.0027(14)
    O6A 0.0223(14) 0.103(3) 0.0277(14) -0.0250(18) -0.0064(11) 0.0225(18)
    N1A 0.043(2) 0.0183(15) 0.0194(14) -0.0077(16) -0.0092(15) 0.0041(11)
    C1A 0.0177(17) 0.027(2) 0.0192(16) -0.0148(15) -0.0041(11) -0.0003(16)
    C2A 0.0189(16) 0.034(2) 0.0095(14) -0.0193(14) -0.0011(10) 0.0016(13)
    C3A 0.036(2) 0.0240(19) 0.0128(14) -0.0182(16) -0.0061(15) 0.0037(11)
    C4A 0.035(2) 0.0231(19) 0.0186(16) -0.0142(16) -0.0103(16) 0.0006(12)
    C5A 0.0233(17) 0.0150(17) 0.0155(15) -0.0079(14) -0.0039(13) 0.0010(11)
    C6A 0.018(2) 0.019(2) 0.0147(17) -0.0128(14) -0.0026(10) 0.0009(12)
    C15A 0.0245(18) 0.044(3) 0.0150(16) -0.0223(19) -0.0037(12) 0.0009(17)
    O1 0.0127(6) 0.0151(6) 0.0183(6) -0.0033(5) -0.0015(5) -0.0018(5)
    O2 0.0112(6) 0.0155(6) 0.0192(6) -0.0062(5) -0.0027(5) 0.0014(5)
    O7 0.0123(6) 0.0091(6) 0.0256(7) 0.0005(5) -0.0037(5) -0.0026(5)
    O8 0.0148(7) 0.0110(6) 0.0374(8) -0.0051(5) -0.0068(6) -0.0047(6)
    O9 0.0096(6) 0.0161(7) 0.0311(7) -0.0019(5) -0.0015(5) -0.0117(6)
    O10 0.0170(6) 0.0099(6) 0.0203(6) -0.0039(5) -0.0009(5) -0.0072(5)
    O11 0.0217(8) 0.0195(8) 0.0512(10) -0.0135(6) 0.0080(7) -0.0089(7)
    O12 0.0092(6) 0.0269(8) 0.0378(8) -0.0053(6) 0.0001(6) -0.0111(7)
    N2 0.0120(7) 0.0190(8) 0.0244(8) -0.0080(6) 0.0022(6) -0.0099(6)
    C7 0.0139(8) 0.0152(9) 0.0172(8) -0.0072(7) -0.0030(6) -0.0014(6)
    C8 0.0118(8) 0.0086(7) 0.0145(7) -0.0024(6) -0.0007(6) -0.0040(6)
    C9 0.0091(7) 0.0079(7) 0.0143(7) -0.0014(6) -0.0028(6) -0.0030(6)
    C10 0.0081(7) 0.0107(8) 0.0150(7) -0.0027(6) -0.0014(6) -0.0039(6)
    C11 0.0085(7) 0.0097(8) 0.0148(7) -0.0014(6) -0.0018(6) -0.0048(6)
    C12 0.0111(8) 0.0109(8) 0.0155(7) -0.0041(6) -0.0008(6) -0.0048(6)
    C13 0.0094(8) 0.0139(8) 0.0168(7) -0.0057(6) 0.0003(6) -0.0059(6)
    C14 0.0086(7) 0.0121(8) 0.0155(7) -0.0023(6) -0.0013(6) -0.0048(6)
    C16 0.0113(8) 0.0089(8) 0.0155(7) -0.0024(6) -0.0001(6) -0.0038(6)
    O1W 0.0170(7) 0.0319(8) 0.0164(6) -0.0145(6) -0.0027(5) -0.0008(6)
    O2W 0.0138(7) 0.0522(11) 0.0270(7) -0.0106(7) -0.0007(6) -0.0222(7)
    O3W 0.0305(9) 0.0669(13) 0.0304(8) -0.0311(9) 0.0039(7) -0.0205(9)
    O4WA 0.0301(14) 0.046(3) 0.0198(11) -0.0101(13) -0.0026(9) -0.0065(11)
    O4WB 0.027(3) 0.045(5) 0.030(3) -0.013(3) 0.005(3) -0.005(4)
    O5WA 0.072(6) 0.091(7) 0.103(7) -0.024(5) -0.012(5) -0.058(6)
    O5WB 0.063(6) 0.052(6) 0.045(5) -0.022(5) -0.011(4) -0.017(4)
_geom_special_details
;
All e.s.d.'s (except the e.s.d. in the dihedral angle between two l.s. planes)
are estimated using the full covariance matrix. The cell e.s.d.'s are taken
into account individually in the estimation of e.s.d.'s in distances, angles
and torsion angles; correlations between e.s.d.'s in cell parameters are only
used when they are defined by crystal symmetry. An approximate (isotropic)
treatment of cell e.s.d.'s is used for estimating e.s.d.'s involving l.s.
planes.
;
loop_
    _geom_bond_atom_site_label_1
    _geom_bond_atom_site_label_2
    _geom_bond_site_symmetry_2
    _geom_bond_distance
    _geom_bond_publ_flag
    Nd1 O7 . 2.3302(13) y
    Nd1 O8 2_566 2.4214(14) y
    Nd1 O10 2_576 2.4481(14) y
    Nd1 O1W . 2.4612(14) y
    Nd1 O9 1_645 2.4708(13) y
    Nd1 O2W . 2.4775(15) y
    Nd1 O2 . 2.5223(13) y
    Nd1 O1 . 2.5743(14) y
    Nd1 C7 . 2.8822(18) ?
    Nd1 O10 1_645 2.9332(14) y
    Nd1 C16 1_645 3.0749(18) ?
    O3A N1A . 1.218(6) ?
    O4A N1A . 1.228(4) ?
    O5A C15A . 1.317(5) ?
    O5A H5A . 0.84 ?
    O6A C15A . 1.202(6) ?
    N1A C4A . 1.454(4) ?
    C1A C2A . 1.39 ?
    C1A C6A . 1.39 ?
    C1A H1AA . 0.95 ?
    C2A C3A . 1.39 ?
    C2A C15A . 1.489(4) ?
    C3A C4A . 1.39 ?
    C3A H3AA . 0.95 ?
    C4A C5A . 1.39 ?
    C5A C6A . 1.39 ?
    C5A H5AA . 0.95 ?
    C6A C7 . 1.518(3) ?
    O3B N1B . 1.203(14) ?
    O4B N1B . 1.225(12) ?
    O5B C15B . 1.319(13) ?
    O5B H5B . 0.84 ?
    O6B C15B . 1.166(12) ?
    N1B C4B . 1.469(11) ?
    C1B C2B . 1.39 ?
    C1B C6B . 1.39 ?
    C1B H1BA . 0.95 ?
    C2B C3B . 1.39 ?
    C2B C15B . 1.511(11) ?
    C3B C4B . 1.39 ?
    C3B H3BA . 0.95 ?
    C4B C5B . 1.39 ?
    C5B C6B . 1.39 ?
    C5B H5BA . 0.95 ?
    C6B C7 . 1.480(9) ?
    O3C N1C . 1.239(16) ?
    O4C N1C . 1.223(15) ?
    O5C C15C . 1.294(15) ?
    O5C H5C . 0.90 ?
    O6C C15C . 1.184(16) ?
    N1C C4C . 1.481(13) ?
    C1C C2C . 1.39 ?
    C1C C6C . 1.39 ?
    C1C H1CA . 0.95 ?
    C2C C3C . 1.39 ?
    C2C C15C . 1.486(13) ?
    C3C C4C . 1.39 ?
    C3C H3CA . 0.95 ?
    C4C C5C . 1.39 ?
    C5C C6C . 1.39 ?
    C5C H5CA . 0.95 ?
    C6C C7 . 1.512(12) ?
    O1 C7 . 1.263(2) ?
    O2 C7 . 1.263(2) ?
    O7 C8 . 1.258(2) ?
    O8 C8 . 1.243(2) ?
    O8 Nd1 2_566 2.4214(14) ?
    O9 C16 . 1.263(2) ?
    O9 Nd1 1_465 2.4708(13) ?
    O10 C16 . 1.261(2) ?
    O10 Nd1 2_576 2.4482(14) ?
    O10 Nd1 1_465 2.9332(14) ?
    O11 N2 . 1.222(2) ?
    O12 N2 . 1.235(2) ?
    N2 C13 . 1.468(2) ?
    C8 C9 . 1.505(2) ?
    C9 C14 . 1.391(2) ?
    C9 C10 . 1.395(2) ?
    C10 C11 . 1.393(2) ?
    C10 H10A . 0.95 ?
    C11 C12 . 1.395(2) ?
    C11 C16 . 1.496(2) ?
    C12 C13 . 1.390(2) ?
    C12 H12A . 0.95 ?
    C13 C14 . 1.386(3) ?
    C14 H14A . 0.95 ?
    C16 Nd1 1_465 3.0749(18) ?
    O1W H1W1 . 0.74 ?
    O1W H2W1 . 0.94 ?
    O2W H1W2 . 0.84 ?
    O2W H2W2 . 0.82 ?
    O3W H1W3 . 0.91 ?
    O3W H2W3 . 0.96 ?
    O4WA H1W4 . 0.85 ?
    O4WA H2W4 . 0.85 ?
    O4WB H3W4 . 0.75 ?
    O4WB H4W4 . 0.79 ?
    O5WA H1W5 . 0.85 ?
    O5WA H2W5 . 0.85 ?
    O5WB H3W5 . 0.85 ?
    O5WB H4W5 . 0.85 ?
loop_
    _geom_angle_atom_site_label_1
    _geom_angle_atom_site_label_2
    _geom_angle_atom_site_label_3
    _geom_angle_site_symmetry_1
    _geom_angle_site_symmetry_3
    _geom_angle
    _geom_angle_publ_flag
    O7 Nd1 O8 . 2_566 100.76(5) ?
    O7 Nd1 O10 . 2_576 88.82(5) ?
    O8 Nd1 O10 2_566 2_576 145.95(5) ?
    O7 Nd1 O1W . . 84.42(5) ?
    O8 Nd1 O1W 2_566 . 139.99(5) ?
    O10 Nd1 O1W 2_576 . 72.98(5) ?
    O7 Nd1 O9 . 1_645 151.36(5) ?
    O8 Nd1 O9 2_566 1_645 73.06(5) ?
    O10 Nd1 O9 2_576 1_645 112.18(5) ?
    O1W Nd1 O9 . 1_645 83.59(5) ?
    O7 Nd1 O2W . . 74.02(5) ?
    O8 Nd1 O2W 2_566 . 72.51(6) ?
    O10 Nd1 O2W 2_576 . 141.22(5) ?
    O1W Nd1 O2W . . 70.97(5) ?
    O9 Nd1 O2W 1_645 . 77.50(5) ?
    O7 Nd1 O2 . . 123.94(5) ?
    O8 Nd1 O2 2_566 . 72.14(5) ?
    O10 Nd1 O2 2_576 . 75.40(5) ?
    O1W Nd1 O2 . . 136.59(5) ?
    O9 Nd1 O2 1_645 . 81.61(5) ?
    O2W Nd1 O2 . . 142.83(6) ?
    O7 Nd1 O1 . . 73.37(5) ?
    O8 Nd1 O1 2_566 . 70.84(5) ?
    O10 Nd1 O1 2_576 . 81.06(5) ?
    O1W Nd1 O1 . . 146.05(5) ?
    O9 Nd1 O1 1_645 . 127.22(5) ?
    O2W Nd1 O1 . . 124.29(5) ?
    O2 Nd1 O1 . . 51.38(4) ?
    O7 Nd1 C7 . . 99.34(5) ?
    O8 Nd1 C7 2_566 . 65.51(5) ?
    O10 Nd1 C7 2_576 . 80.77(5) ?
    O1W Nd1 C7 . . 153.43(5) ?
    O9 Nd1 C7 1_645 . 102.98(5) ?
    O2W Nd1 C7 . . 135.46(6) ?
    O2 Nd1 C7 . . 25.94(5) ?
    O1 Nd1 C7 . . 25.99(5) ?
    O7 Nd1 O10 . 1_645 146.58(4) ?
    O8 Nd1 O10 2_566 1_645 112.58(4) ?
    O10 Nd1 O10 2_576 1_645 64.92(5) ?
    O1W Nd1 O10 . 1_645 68.84(4) ?
    O9 Nd1 O10 1_645 1_645 47.27(4) ?
    O2W Nd1 O10 . 1_645 113.16(4) ?
    O2 Nd1 O10 . 1_645 71.17(4) ?
    O1 Nd1 O10 . 1_645 119.02(4) ?
    C7 Nd1 O10 . 1_645 96.50(5) ?
    O7 Nd1 C16 . 1_645 159.88(5) ?
    O8 Nd1 C16 2_566 1_645 92.18(5) ?
    O10 Nd1 C16 2_576 1_645 88.96(5) ?
    O1W Nd1 C16 . 1_645 75.82(5) ?
    O9 Nd1 C16 1_645 1_645 23.21(5) ?
    O2W Nd1 C16 . 1_645 95.64(5) ?
    O2 Nd1 C16 . 1_645 74.63(5) ?
    O1 Nd1 C16 . 1_645 125.93(4) ?
    C7 Nd1 C16 . 1_645 100.03(5) ?
    O10 Nd1 C16 1_645 1_645 24.08(4) ?
    C15A O5A H5A . . 109.5 ?
    O3A N1A O4A . . 124.8(4) ?
    O3A N1A C4A . . 118.3(3) ?
    O4A N1A C4A . . 116.9(4) ?
    C2A C1A C6A . . 120.0 ?
    C2A C1A H1AA . . 120.0 ?
    C6A C1A H1AA . . 120.0 ?
    C3A C2A C1A . . 120.0 ?
    C3A C2A C15A . . 119.6(3) ?
    C1A C2A C15A . . 120.3(3) ?
    C4A C3A C2A . . 120.0 ?
    C4A C3A H3AA . . 120.0 ?
    C2A C3A H3AA . . 120.0 ?
    C3A C4A C5A . . 120.0 ?
    C3A C4A N1A . . 120.1(3) ?
    C5A C4A N1A . . 119.9(3) ?
    C4A C5A C6A . . 120.0 ?
    C4A C5A H5AA . . 120.0 ?
    C6A C5A H5AA . . 120.0 ?
    C5A C6A C1A . . 120.0 ?
    C5A C6A C7 . . 119.4(2) ?
    C1A C6A C7 . . 120.6(2) ?
    O6A C15A O5A . . 124.1(4) ?
    O6A C15A C2A . . 122.3(3) ?
    O5A C15A C2A . . 113.5(4) ?
    C15B O5B H5B . . 109.5 ?
    O3B N1B O4B . . 123.1(13) ?
    O3B N1B C4B . . 118.3(12) ?
    O4B N1B C4B . . 118.5(12) ?
    C2B C1B C6B . . 120.0 ?
    C2B C1B H1BA . . 120.0 ?
    C6B C1B H1BA . . 120.0 ?
    C3B C2B C1B . . 120.0 ?
    C3B C2B C15B . . 119.6(8) ?
    C1B C2B C15B . . 120.3(8) ?
    C2B C3B C4B . . 120.0 ?
    C2B C3B H3BA . . 120.0 ?
    C4B C3B H3BA . . 120.0 ?
    C3B C4B C5B . . 120.0 ?
    C3B C4B N1B . . 118.5(9) ?
    C5B C4B N1B . . 121.5(9) ?
    C6B C5B C4B . . 120.0 ?
    C6B C5B H5BA . . 120.0 ?
    C4B C5B H5BA . . 120.0 ?
    C5B C6B C1B . . 120.0 ?
    C5B C6B C7 . . 118.1(8) ?
    C1B C6B C7 . . 121.1(8) ?
    O6B C15B O5B . . 124.3(11) ?
    O6B C15B C2B . . 124.3(10) ?
    O5B C15B C2B . . 111.2(10) ?
    C15C O5C H5C . . 121.2 ?
    O4C N1C O3C . . 121.9(17) ?
    O4C N1C C4C . . 121.7(16) ?
    O3C N1C C4C . . 116.4(15) ?
    C2C C1C C6C . . 120.0 ?
    C2C C1C H1CA . . 120.0 ?
    C6C C1C H1CA . . 120.0 ?
    C3C C2C C1C . . 120.0 ?
    C3C C2C C15C . . 121.1(10) ?
    C1C C2C C15C . . 118.9(10) ?
    C4C C3C C2C . . 120.0 ?
    C4C C3C H3CA . . 120.0 ?
    C2C C3C H3CA . . 120.0 ?
    C3C C4C C5C . . 120.0 ?
    C3C C4C N1C . . 117.9(11) ?
    C5C C4C N1C . . 122.1(11) ?
    C6C C5C C4C . . 120.0 ?
    C6C C5C H5CA . . 120.0 ?
    C4C C5C H5CA . . 120.0 ?
    C5C C6C C1C . . 120.0 ?
    C5C C6C C7 . . 115.6(10) ?
    C1C C6C C7 . . 123.6(10) ?
    O6C C15C O5C . . 128.0(16) ?
    O6C C15C C2C . . 118.1(14) ?
    O5C C15C C2C . . 113.8(14) ?
    C7 O1 Nd1 . . 90.75(11) ?
    C7 O2 Nd1 . . 93.16(11) ?
    C8 O7 Nd1 . . 171.21(13) ?
    C8 O8 Nd1 . 2_566 136.37(12) ?
    C16 O9 Nd1 . 1_465 106.33(11) ?
    C16 O10 Nd1 . 2_576 160.39(12) ?
    C16 O10 Nd1 . 1_465 84.27(11) ?
    Nd1 O10 Nd1 2_576 1_465 115.08(5) ?
    O11 N2 O12 . . 124.08(17) ?
    O11 N2 C13 . . 118.38(17) ?
    O12 N2 C13 . . 117.54(16) ?
    O2 C7 O1 . . 122.11(17) ?
    O2 C7 C6B . . 120.1(5) ?
    O1 C7 C6B . . 117.7(5) ?
    O2 C7 C6C . . 125.0(7) ?
    O1 C7 C6C . . 112.3(7) ?
    O2 C7 C6A . . 117.2(2) ?
    O1 C7 C6A . . 120.5(2) ?
    O2 C7 Nd1 . . 60.91(9) ?
    O1 C7 Nd1 . . 63.26(10) ?
    C6B C7 Nd1 . . 166.1(8) ?
    C6C C7 Nd1 . . 171.4(11) ?
    C6A C7 Nd1 . . 160.6(3) ?
    O8 C8 O7 . . 125.51(17) ?
    O8 C8 C9 . . 117.18(16) ?
    O7 C8 C9 . . 117.30(16) ?
    C14 C9 C10 . . 120.32(16) ?
    C14 C9 C8 . . 120.22(15) ?
    C10 C9 C8 . . 119.44(16) ?
    C11 C10 C9 . . 120.31(16) ?
    C11 C10 H10A . . 119.8 ?
    C9 C10 H10A . . 119.8 ?
    C10 C11 C12 . . 120.42(16) ?
    C10 C11 C16 . . 119.21(16) ?
    C12 C11 C16 . . 120.37(16) ?
    C13 C12 C11 . . 117.41(16) ?
    C13 C12 H12A . . 121.3 ?
    C11 C12 H12A . . 121.3 ?
    C14 C13 C12 . . 123.58(16) ?
    C14 C13 N2 . . 118.54(16) ?
    C12 C13 N2 . . 117.84(16) ?
    C13 C14 C9 . . 117.75(16) ?
    C13 C14 H14A . . 121.1 ?
    C9 C14 H14A . . 121.1 ?
    O10 C16 O9 . . 122.04(17) ?
    O10 C16 C11 . . 119.94(16) ?
    O9 C16 C11 . . 118.02(16) ?
    O10 C16 Nd1 . 1_465 71.65(10) ?
    O9 C16 Nd1 . 1_465 50.45(9) ?
    C11 C16 Nd1 . 1_465 167.91(13) ?
    Nd1 O1W H1W1 . . 118.6 ?
    Nd1 O1W H2W1 . . 125.6 ?
    H1W1 O1W H2W1 . . 102.4 ?
    Nd1 O2W H1W2 . . 123.6 ?
    Nd1 O2W H2W2 . . 127.6 ?
    H1W2 O2W H2W2 . . 106.9 ?
    H1W3 O3W H2W3 . . 115.1 ?
    H1W4 O4WA H2W4 . . 107.4 ?
    H1W4 O4WA H3W4 . . 54.4 ?
    H2W4 O4WA H3W4 . . 64.4 ?
    H1W4 O4WB H2W4 . . 97.0 ?
    H1W4 O4WB H3W4 . . 60.6 ?
    H2W4 O4WB H3W4 . . 123.4 ?
    H1W4 O4WB H4W4 . . 164.0 ?
    H2W4 O4WB H4W4 . . 79.4 ?
    H3W4 O4WB H4W4 . . 108.3 ?
    H1W5 O5WA H2W5 . . 107.4 ?
    H3W5 O5WB H4W5 . . 107.7 ?
loop_
    _geom_torsion_atom_site_label_1
    _geom_torsion_atom_site_label_2
    _geom_torsion_atom_site_label_3
    _geom_torsion_atom_site_label_4
    _geom_torsion_site_symmetry_1
    _geom_torsion_site_symmetry_2
    _geom_torsion_site_symmetry_3
    _geom_torsion_site_symmetry_4
    _geom_torsion
    _geom_torsion_publ_flag
    C6A C1A C2A C3A . . . . 0.0 ?
    C6A C1A C2A C15A . . . . -176.5(5) ?
    C1A C2A C3A C4A . . . . 0.0 ?
    C15A C2A C3A C4A . . . . 176.6(5) ?
    C2A C3A C4A C5A . . . . 0.0 ?
    C2A C3A C4A N1A . . . . -177.8(4) ?
    O3A N1A C4A C3A . . . . 167.1(4) ?
    O4A N1A C4A C3A . . . . -13.6(6) ?
    O3A N1A C4A C5A . . . . -10.7(6) ?
    O4A N1A C4A C5A . . . . 168.6(4) ?
    C3A C4A C5A C6A . . . . 0.0 ?
    N1A C4A C5A C6A . . . . 177.8(4) ?
    C4A C5A C6A C1A . . . . 0.0 ?
    C4A C5A C6A C7 . . . . 178.2(5) ?
    C2A C1A C6A C5A . . . . 0.0 ?
    C2A C1A C6A C7 . . . . -178.2(5) ?
    C3A C2A C15A O6A . . . . -174.7(5) ?
    C1A C2A C15A O6A . . . . 1.8(8) ?
    C3A C2A C15A O5A . . . . 2.6(6) ?
    C1A C2A C15A O5A . . . . 179.2(4) ?
    C6B C1B C2B C3B . . . . 0.0 ?
    C6B C1B C2B C15B . . . . -177.4(17) ?
    C1B C2B C3B C4B . . . . 0.0 ?
    C15B C2B C3B C4B . . . . 177.4(17) ?
    C2B C3B C4B C5B . . . . 0.0 ?
    C2B C3B C4B N1B . . . . 177.8(12) ?
    O3B N1B C4B C3B . . . . -170.2(14) ?
    O4B N1B C4B C3B . . . . 7.7(19) ?
    O3B N1B C4B C5B . . . . 8(2) ?
    O4B N1B C4B C5B . . . . -174.5(13) ?
    C3B C4B C5B C6B . . . . 0.0 ?
    N1B C4B C5B C6B . . . . -177.8(12) ?
    C4B C5B C6B C1B . . . . 0.0 ?
    C4B C5B C6B C7 . . . . -169.7(17) ?
    C2B C1B C6B C5B . . . . 0.0 ?
    C2B C1B C6B C7 . . . . 169.3(17) ?
    C3B C2B C15B O6B . . . . 178.9(11) ?
    C1B C2B C15B O6B . . . . -4(2) ?
    C3B C2B C15B O5B . . . . -6.3(17) ?
    C1B C2B C15B O5B . . . . 171.1(13) ?
    C6C C1C C2C C3C . . . . 0.0 ?
    C6C C1C C2C C15C . . . . 179.4(19) ?
    C1C C2C C3C C4C . . . . 0.0 ?
    C15C C2C C3C C4C . . . . -179(2) ?
    C2C C3C C4C C5C . . . . 0.0 ?
    C2C C3C C4C N1C . . . . 178(2) ?
    O4C N1C C4C C3C . . . . 5(3) ?
    O3C N1C C4C C3C . . . . -176(2) ?
    O4C N1C C4C C5C . . . . -177(2) ?
    O3C N1C C4C C5C . . . . 2(3) ?
    C3C C4C C5C C6C . . . . 0.0 ?
    N1C C4C C5C C6C . . . . -178(2) ?
    C4C C5C C6C C1C . . . . 0.0 ?
    C4C C5C C6C C7 . . . . -170(2) ?
    C2C C1C C6C C5C . . . . 0.0 ?
    C2C C1C C6C C7 . . . . 169(2) ?
    C3C C2C C15C O6C . . . . 149.3(18) ?
    C1C C2C C15C O6C . . . . -30(3) ?
    C3C C2C C15C O5C . . . . -28(3) ?
    C1C C2C C15C O5C . . . . 152.6(16) ?
    O7 Nd1 O1 C7 . . . . -178.71(12) ?
    O8 Nd1 O1 C7 2_566 . . . 73.22(11) ?
    O10 Nd1 O1 C7 2_576 . . . -87.26(11) ?
    O1W Nd1 O1 C7 . . . . -127.43(12) ?
    O9 Nd1 O1 C7 1_645 . . . 23.86(13) ?
    O2W Nd1 O1 C7 . . . . 124.75(12) ?
    O2 Nd1 O1 C7 . . . . -8.85(11) ?
    O10 Nd1 O1 C7 1_645 . . . -32.57(12) ?
    C16 Nd1 O1 C7 1_645 . . . -5.12(13) ?
    O7 Nd1 O2 C7 . . . . 20.60(13) ?
    O8 Nd1 O2 C7 2_566 . . . -70.53(12) ?
    O10 Nd1 O2 C7 2_576 . . . 99.01(12) ?
    O1W Nd1 O2 C7 . . . . 143.33(11) ?
    O9 Nd1 O2 C7 1_645 . . . -145.35(12) ?
    O2W Nd1 O2 C7 . . . . -89.17(13) ?
    O1 Nd1 O2 C7 . . . . 8.87(11) ?
    O10 Nd1 O2 C7 1_645 . . . 167.05(12) ?
    C16 Nd1 O2 C7 1_645 . . . -168.00(12) ?
    Nd1 O2 C7 O1 . . . . -16.8(2) ?
    Nd1 O2 C7 C6B . . . . 164.1(9) ?
    Nd1 O2 C7 C6C . . . . 172.6(13) ?
    Nd1 O2 C7 C6A . . . . 158.1(3) ?
    Nd1 O1 C7 O2 . . . . 16.47(19) ?
    Nd1 O1 C7 C6B . . . . -164.4(9) ?
    Nd1 O1 C7 C6C . . . . -171.9(12) ?
    Nd1 O1 C7 C6A . . . . -158.3(3) ?
    C5B C6B C7 O2 . . . . -17.0(11) ?
    C1B C6B C7 O2 . . . . 173.5(8) ?
    C5B C6B C7 O1 . . . . 163.9(5) ?
    C1B C6B C7 O1 . . . . -5.6(16) ?
    C5B C6B C7 C6C . . . . -143(9) ?
    C1B C6B C7 C6C . . . . 47(8) ?
    C5B C6B C7 C6A . . . . 45(7) ?
    C1B C6B C7 C6A . . . . -124(8) ?
    C5B C6B C7 Nd1 . . . . 73(2) ?
    C1B C6B C7 Nd1 . . . . -96(2) ?
    C5C C6C C7 O2 . . . . -25.6(17) ?
    C1C C6C C7 O2 . . . . 164.7(10) ?
    C5C C6C C7 O1 . . . . 163.1(9) ?
    C1C C6C C7 O1 . . . . -6.7(19) ?
    C5C C6C C7 C6B . . . . 33(8) ?
    C1C C6C C7 C6B . . . . -137(10) ?
    C5C C6C C7 C6A . . . . 36(3) ?
    C1C C6C C7 C6A . . . . -134(5) ?
    C5A C6A C7 O2 . . . . 3.6(4) ?
    C1A C6A C7 O2 . . . . -178.3(3) ?
    C5A C6A C7 O1 . . . . 178.6(2) ?
    C1A C6A C7 O1 . . . . -3.2(5) ?
    C5A C6A C7 C6B . . . . -117(7) ?
    C1A C6A C7 C6B . . . . 61(7) ?
    C5A C6A C7 C6C . . . . -122(4) ?
    C1A C6A C7 C6C . . . . 56(4) ?
    C5A C6A C7 Nd1 . . . . 82.8(6) ?
    C1A C6A C7 Nd1 . . . . -99.0(5) ?
    O7 Nd1 C7 O2 . . . . -162.80(11) ?
    O8 Nd1 C7 O2 2_566 . . . 99.56(12) ?
    O10 Nd1 C7 O2 2_576 . . . -75.54(11) ?
    O1W Nd1 C7 O2 . . . . -66.56(17) ?
    O9 Nd1 C7 O2 1_645 . . . 35.26(12) ?
    O2W Nd1 C7 O2 . . . . 120.53(12) ?
    O1 Nd1 C7 O2 . . . . -164.04(19) ?
    O10 Nd1 C7 O2 1_645 . . . -12.32(12) ?
    C16 Nd1 C7 O2 1_645 . . . 11.75(12) ?
    O7 Nd1 C7 O1 . . . . 1.25(12) ?
    O8 Nd1 C7 O1 2_566 . . . -96.39(12) ?
    O10 Nd1 C7 O1 2_576 . . . 88.51(11) ?
    O1W Nd1 C7 O1 . . . . 97.48(15) ?
    O9 Nd1 C7 O1 1_645 . . . -160.70(11) ?
    O2W Nd1 C7 O1 . . . . -75.42(13) ?
    O2 Nd1 C7 O1 . . . . 164.04(19) ?
    O10 Nd1 C7 O1 1_645 . . . 151.72(11) ?
    C16 Nd1 C7 O1 1_645 . . . 175.79(11) ?
    O7 Nd1 C7 C6B . . . . 99(2) ?
    O8 Nd1 C7 C6B 2_566 . . . 1(2) ?
    O10 Nd1 C7 C6B 2_576 . . . -174(2) ?
    O1W Nd1 C7 C6B . . . . -165(2) ?
    O9 Nd1 C7 C6B 1_645 . . . -63(2) ?
    O2W Nd1 C7 C6B . . . . 22(2) ?
    O2 Nd1 C7 C6B . . . . -98(2) ?
    O1 Nd1 C7 C6B . . . . 98(2) ?
    O10 Nd1 C7 C6B 1_645 . . . -111(2) ?
    C16 Nd1 C7 C6B 1_645 . . . -86(2) ?
    O7 Nd1 C7 C6A . . . . 107.5(5) ?
    O8 Nd1 C7 C6A 2_566 . . . 9.9(5) ?
    O10 Nd1 C7 C6A 2_576 . . . -165.2(5) ?
    O1W Nd1 C7 C6A . . . . -156.2(5) ?
    O9 Nd1 C7 C6A 1_645 . . . -54.4(5) ?
    O2W Nd1 C7 C6A . . . . 30.9(5) ?
    O2 Nd1 C7 C6A . . . . -89.7(5) ?
    O1 Nd1 C7 C6A . . . . 106.3(5) ?
    O10 Nd1 C7 C6A 1_645 . . . -102.0(5) ?
    C16 Nd1 C7 C6A 1_645 . . . -77.9(5) ?
    Nd1 O8 C8 O7 2_566 . . . 4.0(3) ?
    Nd1 O8 C8 C9 2_566 . . . -175.30(12) ?
    O8 C8 C9 C14 . . . . -156.86(17) ?
    O7 C8 C9 C14 . . . . 23.8(2) ?
    O8 C8 C9 C10 . . . . 24.8(2) ?
    O7 C8 C9 C10 . . . . -154.54(17) ?
    C14 C9 C10 C11 . . . . -3.1(3) ?
    C8 C9 C10 C11 . . . . 175.22(15) ?
    C9 C10 C11 C12 . . . . 4.5(3) ?
    C9 C10 C11 C16 . . . . -174.87(16) ?
    C10 C11 C12 C13 . . . . -1.6(3) ?
    C16 C11 C12 C13 . . . . 177.77(16) ?
    C11 C12 C13 C14 . . . . -2.8(3) ?
    C11 C12 C13 N2 . . . . 179.38(16) ?
    O11 N2 C13 C14 . . . . 160.22(19) ?
    O12 N2 C13 C14 . . . . -19.7(3) ?
    O11 N2 C13 C12 . . . . -21.9(3) ?
    O12 N2 C13 C12 . . . . 158.19(17) ?
    C12 C13 C14 C9 . . . . 4.1(3) ?
    N2 C13 C14 C9 . . . . -178.07(16) ?
    C10 C9 C14 C13 . . . . -1.1(3) ?
    C8 C9 C14 C13 . . . . -179.40(16) ?
    Nd1 O10 C16 O9 2_576 . . . 173.8(3) ?
    Nd1 O10 C16 O9 1_465 . . . 2.76(17) ?
    Nd1 O10 C16 C11 2_576 . . . -5.2(5) ?
    Nd1 O10 C16 C11 1_465 . . . -176.24(15) ?
    Nd1 O10 C16 Nd1 2_576 . . 1_465 171.0(4) ?
    Nd1 O9 C16 O10 1_465 . . . -3.4(2) ?
    Nd1 O9 C16 C11 1_465 . . . 175.62(12) ?
    C10 C11 C16 O10 . . . . 145.14(17) ?
    C12 C11 C16 O10 . . . . -34.2(2) ?
    C10 C11 C16 O9 . . . . -33.9(2) ?
    C12 C11 C16 O9 . . . . 146.75(17) ?
    C10 C11 C16 Nd1 . . . 1_465 -17.6(7) ?
    C12 C11 C16 Nd1 . . . 1_465 163.1(5) ?
loop_
    _geom_hbond_atom_site_label_D
    _geom_hbond_atom_site_label_H
    _geom_hbond_atom_site_label_A
    _geom_hbond_site_symmetry_A
    _geom_hbond_distance_DH
    _geom_hbond_distance_HA
    _geom_hbond_distance_DA
    _geom_hbond_angle_DHA
    _geom_hbond_publ_flag
    O5A H5A O3W 1_456 0.84 1.76 2.596(5) 178 yes
    O1W H1W1 O2 2_666 0.74 1.99 2.731(3) 175 yes
    O1W H2W1 O4WA . 0.94 2.00 2.849(4) 149 yes
    O2W H1W2 O4WA . 0.84 1.86 2.667(3) 159 yes
    O2W H2W2 O1 2_566 0.82 2.06 2.874(3) 172 yes
    O3W H1W3 O11 1_545 0.91 2.56 3.246(3) 132 yes
    O3W H1W3 O12 1_545 0.91 2.05 2.902(3) 156 yes
    O3W H2W3 O9 1_645 0.96 1.76 2.688(2) 162 yes
    O4WA H2W4 O3W . 0.85 2.51 3.118(6) 130 yes
    C12 H12A O1 2_576 0.95 2.41 3.351(2) 169 yes
