# Supplementary material for: Poly[[diaqua­(3-carb­oxy-5-nitro­ben­zo­ato)(μ-5-nitro­benzene-1,3-dicarboxyl­ato)neodymium(III)] 2.5-hydrate]
Source: Acta Crystallogr Sect E Struct Rep Online. 2009 Aug 22;65(Pt 9):m1108–9. doi: 10.1107/S1600536809032486 (PMC2970002; doi:10.1107/S1600536809032486)
Supplement: Supplementary file 2 [file e-65-m1108-Isup2.hkl]

# 
# h,k,l, Fc-squared, Fo-squared, sigma(Fo-squared) and status flag 
# 
data_I
_shelx_title ' exp73_0m in P-1 (100K)' 
_shelx_refln_list_code          4 
_shelx_F_calc_maximum      237.33 
_exptl_crystal_F_000       636.00 
_reflns_d_resolution_high  0.7330 
 
loop_ 
 _symmetry_equiv_pos_as_xyz 
 'x, y, z' 
 '-x, -y, -z' 
 
_cell_length_a     9.5748 
_cell_length_b    10.4634 
_cell_length_c    13.3285 
_cell_angle_alpha  69.279 
_cell_angle_beta   71.753 
_cell_angle_gamma  66.046 
 
_shelx_F_squared_multiplier     1.000 
 
loop_ 
 _refln_index_h 
 _refln_index_k 
 _refln_index_l 
 _refln_F_squared_calc 
 _refln_F_squared_meas 
 _refln_F_squared_sigma 
 _refln_observed_status 
   3   0   0     1466.59     1587.12     24.86 o 
   4   0   0     2117.75     2370.16     23.99 o 
   5   0   0     1730.68     1745.98     17.60 o 
   6   0   0      358.53      338.54      8.52 o 
   7   0   0      638.92      631.30     10.15 o 
   8   0   0      593.27      581.92     10.34 o 
   9   0   0     3815.58     3857.46     46.58 o 
  10   0   0     1664.81     1715.13     26.16 o 
  11   0   0      695.89      677.18     24.07 o 
 -11   1   0      367.12      378.35     15.64 o 
 -10   1   0     1226.73     1261.54     21.98 o 
  -9   1   0     1045.89     1065.74     18.86 o 
  -8   1   0        5.85        9.11      2.43 o 
  -7   1   0     2516.60     2584.93     29.67 o 
  -6   1   0      511.94      525.17      9.06 o 
  -5   1   0     2079.23     2212.05     27.52 o 
  -4   1   0      552.69      597.41      8.63 o 
  -3   1   0    10570.45    10461.95    252.95 o 
  -2   1   0    14506.05    15219.45    199.66 o 
  -1   1   0     5282.96     5917.18     81.43 o 
   1   1   0      439.48      364.68     46.19 o 
   2   1   0     1807.43     2006.43     37.46 o 
   3   1   0      323.81      322.20      5.87 o 
   4   1   0     1426.69     1386.74     18.08 o 
   5   1   0     2200.61     2132.95     20.29 o 
   6   1   0     1073.18     1075.01     12.20 o 
   7   1   0     7627.60     7802.51     66.22 o 
   8   1   0      127.60      117.61      5.08 o 
   9   1   0     4917.73     4940.00     68.23 o 
  10   1   0      951.94      955.61     22.00 o 
  11   1   0     1656.90     1652.97     39.99 o 
 -10   2   0      996.38      935.02     21.24 o 
  -9   2   0      563.11      565.69     13.45 o 
  -8   2   0      635.71      615.75     13.47 o 
  -7   2   0     5179.41     5230.46     59.35 o 
  -6   2   0       19.58       31.32      2.76 o 
  -5   2   0     5870.82     5930.72     57.22 o 
  -4   2   0     1015.26     1171.37     14.26 o 
  -3   2   0    12061.74    12795.60    122.82 o 
  -2   2   0     7891.20     8207.05    105.14 o 
  -1   2   0     4817.29     4715.86     43.94 o 
   0   2   0     3539.41     3630.19     40.11 o 
   1   2   0      423.83      431.92      7.73 o 
   2   2   0    12327.00    12053.30    151.76 o 
   3   2   0     1175.51     1156.15     16.54 o 
   4   2   0      358.84      321.23      5.95 o 
   5   2   0     6736.08     7485.30    133.80 o 
   6   2   0     4880.23     5052.16     41.95 o 
   7   2   0     6421.69     6767.94     61.42 o 
   8   2   0       23.73       28.46      3.15 o 
   9   2   0     1466.68     1542.81     26.65 o 
  10   2   0      529.78      496.20     18.10 o 
  11   2   0      586.86      648.66     25.37 o 
  12   2   0      773.37      762.19     37.63 o 
 -10   3   0     2056.27     2046.03     36.43 o 
  -9   3   0      358.19      344.30     10.80 o 
  -8   3   0     1348.63     1394.96     23.16 o 
  -7   3   0     3969.39     3941.13     47.89 o 
  -6   3   0     2087.09     2189.18     29.53 o 
  -5   3   0     5776.19     5881.16     57.74 o 
  -4   3   0       91.21       98.62      3.69 o 
  -3   3   0     1926.16     1908.13     21.21 o 
  -2   3   0     1769.00     1814.68     17.35 o 
  -1   3   0     4461.19     4309.21     37.24 o 
   0   3   0     8338.47     8006.64     86.32 o 
   1   3   0     1057.64     1211.30     13.72 o 
   2   3   0     5590.53     5758.58     58.06 o 
   3   3   0     3031.18     2929.01     33.21 o 
   4   3   0    13179.54    14126.70    154.23 o 
   5   3   0      905.95      914.67     15.85 o 
   6   3   0     7231.78     7706.06     67.17 o 
   7   3   0     4062.02     4284.43     36.98 o 
   8   3   0       23.82       32.69      4.24 o 
   9   3   0     1425.01     1519.68     23.18 o 
  10   3   0      450.46      444.83     13.23 o 
  11   3   0     2742.66     2777.77     80.47 o 
  12   3   0      397.39      388.66     25.88 o 
  -9   4   0      131.31      123.48      8.57 o 
  -8   4   0     2803.60     2715.08     57.94 o 
  -7   4   0     1492.10     1495.92     24.11 o 
  -6   4   0     1816.15     1685.62     25.28 o 
  -5   4   0     4627.05     4839.38     53.88 o 
  -4   4   0        1.45        4.66      1.72 o 
  -3   4   0     3716.04     3559.04     45.46 o 
  -2   4   0     2799.63     2818.16     25.32 o 
  -1   4   0     1321.06     1353.51     13.53 o 
   0   4   0     3699.48     3975.68     41.97 o 
   1   4   0     3599.02     3351.38     29.34 o 
   2   4   0     9488.29     9509.02    130.95 o 
   3   4   0     1861.34     2092.65     28.92 o 
   4   4   0     8298.30     8477.13     73.46 o 
   5   4   0      979.76      998.93     11.05 o 
   6   4   0     2238.38     2181.31     22.17 o 
   7   4   0     1440.79     1501.85     25.68 o 
   8   4   0     1253.63     1135.90     21.96 o 
   9   4   0     2385.14     2461.03     37.46 o 
  10   4   0       14.59       16.81      3.76 o 
  11   4   0     2517.14     2517.99     41.63 o 
  12   4   0       25.16       19.81      8.16 o 
  -9   5   0       70.57       61.56      6.95 o 
  -8   5   0     2399.26     2334.99     39.89 o 
  -7   5   0      377.49      382.16     14.58 o 
  -6   5   0     1279.93     1285.91     21.85 o 
  -5   5   0     2709.61     2538.56     80.95 o 
  -4   5   0      311.42      297.25      7.97 o 
  -3   5   0     2782.96     2815.78     27.62 o 
  -2   5   0      433.57      494.33      7.34 o 
  -1   5   0    12184.14    13045.33     91.40 o 
   0   5   0     4966.29     5366.09     42.32 o 
   1   5   0    13340.90    13968.92     96.68 o 
   2   5   0     1843.11     1587.80     17.67 o 
   3   5   0      594.46      650.28      9.18 o 
   4   5   0     4823.89     4909.01     51.86 o 
   5   5   0       73.54       70.26      3.48 o 
   6   5   0     3001.29     2816.48     33.26 o 
   7   5   0     1120.44     1083.42     17.49 o 
   8   5   0     1464.65     1522.60     22.98 o 
   9   5   0     4894.45     4638.93     64.72 o 
  10   5   0      612.76      537.62     15.62 o 
  11   5   0     2595.58     2716.17     44.65 o 
  12   5   0       21.78       33.91      7.02 o 
  -8   6   0     1172.67     1089.01     24.14 o 
  -7   6   0      477.94      460.47     15.01 o 
  -6   6   0     1054.36     1046.41     19.40 o 
  -5   6   0     1909.62     1844.71     24.59 o 
  -4   6   0      437.92      474.30      9.96 o 
  -3   6   0     3965.27     3908.91     39.58 o 
  -2   6   0      114.44      117.00      4.37 o 
  -1   6   0    11192.93    11174.86     86.54 o 
   0   6   0      508.01      502.16      6.56 o 
   1   6   0     4764.70     4937.12     41.52 o 
   2   6   0     3116.34     3090.33     22.56 o 
   3   6   0       29.15       40.77      2.45 o 
   4   6   0     6485.43     6524.45     67.97 o 
   5   6   0       56.04       48.98      3.68 o 
   6   6   0     3052.75     3055.96     45.20 o 
   7   6   0      981.76      972.23     15.77 o 
   8   6   0     2939.52     2779.24     49.61 o 
   9   6   0      622.76      653.45     17.19 o 
  10   6   0     1255.57     1268.41     30.43 o 
  11   6   0     2297.00     2304.52     67.24 o 
  12   6   0        7.79       17.22      7.68 o 
  -7   7   0      378.94      397.63     18.37 o 
  -6   7   0     1498.76     1484.15     28.62 o 
  -5   7   0      239.11      266.82      7.84 o 
  -4   7   0     2022.99     1974.59     29.85 o 
  -3   7   0     3474.73     3507.42     39.68 o 
  -2   7   0     2917.33     2834.03     29.01 o 
  -1   7   0     2024.16     2099.46     22.03 o 
   0   7   0       64.01       72.51      3.24 o 
   1   7   0     7171.43     7129.75     71.31 o 
   2   7   0     3708.40     3848.47     30.47 o 
   3   7   0      943.85      948.09     10.94 o 
   4   7   0     3051.62     3078.03     29.56 o 
   5   7   0      143.12      143.90      9.61 o 
   6   7   0     8918.24     8851.93    100.58 o 
   7   7   0       73.48       58.12      4.81 o 
   8   7   0     3278.52     3228.53     44.56 o 
   9   7   0      340.40      361.06     11.53 o 
  10   7   0     1001.10      933.18     22.45 o 
  11   7   0     1648.82     1681.80     33.47 o 
  12   7   0      335.48      360.37     14.51 o 
  -6   8   0     1909.01     1887.79     28.93 o 
  -5   8   0      178.14      202.62      8.16 o 
  -4   8   0     1032.00      996.08     18.11 o 
  -3   8   0      896.27      906.90     19.20 o 
  -2   8   0      166.05      190.08      6.62 o 
  -1   8   0     6736.14     6745.29     64.49 o 
   0   8   0      270.71      254.17      5.90 o 
   1   8   0     3401.29     3524.91     38.25 o 
   2   8   0     1459.74     1448.76     19.19 o 
   3   8   0     4141.79     4200.65     42.27 o 
   4   8   0     1947.50     1861.93     22.33 o 
   5   8   0     2622.61     2600.39     31.05 o 
   6   8   0     1231.73     1167.89     21.35 o 
   7   8   0      434.64      435.62     13.09 o 
   8   8   0      574.06      562.69     14.65 o 
   9   8   0      777.96      761.47     20.12 o 
  10   8   0      544.06      494.19     16.07 o 
  11   8   0     1560.17     1511.24     31.97 o 
  -5   9   0        8.42        8.83      3.16 o 
  -4   9   0     1508.86     1453.03     32.30 o 
  -3   9   0     1671.04     1548.29     28.17 o 
  -2   9   0      785.81      775.62     18.62 o 
  -1   9   0     5459.54     5457.15     77.20 o 
   0   9   0       85.86       80.05      5.11 o 
   1   9   0     3428.16     3490.11     55.44 o 
   2   9   0        3.46        6.35      1.93 o 
   3   9   0     3785.17     3711.92     41.73 o 
   4   9   0      922.92      946.70     15.73 o 
   5   9   0     1637.71     1639.80     22.83 o 
   6   9   0     3705.43     3720.52     54.70 o 
   7   9   0       11.49       10.50      3.64 o 
   8   9   0     3154.85     3019.33     48.33 o 
   9   9   0     1010.29     1011.44     23.97 o 
  10   9   0     1469.01     1386.69     29.93 o 
  11   9   0      789.48      769.13     31.77 o 
  -4  10   0     2422.90     2454.78     70.89 o 
  -3  10   0     1129.31     1108.31     27.82 o 
  -2  10   0      558.11      553.84     15.24 o 
  -1  10   0     1577.48     1508.05     27.38 o 
   0  10   0     1123.55     1119.07     26.40 o 
   1  10   0     1242.67     1280.86     28.22 o 
   2  10   0     1076.69     1019.84     16.94 o 
   3  10   0     1675.87     1648.46     29.32 o 
   4  10   0      209.99      224.64      7.85 o 
   5  10   0     2007.58     2017.15     28.98 o 
   6  10   0     1968.24     1944.84     28.49 o 
   7  10   0       59.96       66.48      6.52 o 
   8  10   0     3196.24     3040.82     50.79 o 
   9  10   0       27.73       34.49      5.76 o 
  10  10   0     1332.10     1316.98     29.55 o 
  -3  11   0      315.03      305.45     19.93 o 
  -2  11   0     1471.23     1442.56     33.79 o 
  -1  11   0      855.25      801.57     22.70 o 
   0  11   0     1452.11     1506.41     33.23 o 
   1  11   0     1196.73     1193.04     48.64 o 
   2  11   0        2.00        5.50      3.40 o 
   3  11   0     2502.93     2477.40     40.13 o 
   4  11   0      611.77      596.52     23.04 o 
   5  11   0     2134.88     2109.33     30.75 o 
   6  11   0     1358.53     1314.22     22.59 o 
   7  11   0      175.31      168.42      9.84 o 
   8  11   0     1382.75     1376.15     29.72 o 
   9  11   0      108.18      119.60      9.30 o 
  10  11   0     1331.05     1288.18     30.03 o 
  -1  12   0      186.61      204.87     19.73 o 
   0  12   0      904.77      908.30     24.57 o 
   1  12   0     1974.10     2110.85     42.16 o 
   2  12   0      344.88      344.38     23.94 o 
   3  12   0     1945.08     2086.17     66.84 o 
   4  12   0      102.77      119.44      8.21 o 
   5  12   0     1940.88     1975.89     30.17 o 
   6  12   0      710.36      774.89     17.18 o 
   7  12   0     1738.81     1794.28     35.06 o 
   8  12   0      400.40      383.53     15.12 o 
   2  13   0      534.71      508.65     30.71 o 
   3  13   0     1295.74     1321.30     51.91 o 
   4  13   0      194.29      260.79     21.85 o 
   5  13   0     1495.05     1502.44     31.18 o 
   6  13   0        2.21        0.84      3.12 o 
  -4 -13   1      111.51      117.40     16.75 o 
  -3 -13   1     1165.69     1161.32     49.07 o 
  -8 -12   1      446.85      449.00     16.65 o 
  -7 -12   1      760.79      745.28     17.19 o 
  -6 -12   1      393.14      394.66     12.11 o 
  -5 -12   1     1791.81     1730.01     28.01 o 
  -4 -12   1      351.84      295.10     15.21 o 
  -3 -12   1     2867.28     2880.63     85.52 o 
  -2 -12   1       47.75       73.92     13.37 o 
  -1 -12   1     2203.85     2201.74     43.77 o 
   0 -12   1      839.24      814.35     23.35 o 
  -9 -11   1      148.04      136.29      9.97 o 
  -8 -11   1     1901.83     1834.51     36.30 o 
  -7 -11   1      346.74      318.93     10.54 o 
  -6 -11   1     1320.91     1356.04     23.41 o 
  -5 -11   1     1614.58     1591.33     25.72 o 
  -4 -11   1      367.22      369.43     10.76 o 
  -3 -11   1     2057.16     2074.07     44.53 o 
  -2 -11   1        1.60       10.77      5.74 o 
  -1 -11   1     2044.82     2129.89     93.19 o 
   0 -11   1      758.27      778.46     32.13 o 
   1 -11   1      381.47      426.32     28.56 o 
   2 -11   1     1340.15     1263.28     31.21 o 
 -10 -10   1     2444.05     2374.42     43.97 o 
  -9 -10   1      199.43      172.60     10.53 o 
  -8 -10   1     3117.28     3165.21     51.73 o 
  -7 -10   1      126.51      128.64      8.81 o 
  -6 -10   1     1995.17     2043.07     39.94 o 
  -5 -10   1     1290.42     1219.17     24.23 o 
  -4 -10   1      855.76      891.62     16.90 o 
  -3 -10   1     2011.45     2084.99     35.10 o 
  -2 -10   1        2.45        6.66      2.78 o 
  -1 -10   1     1802.31     1805.34     82.27 o 
   0 -10   1      492.38      491.38     33.15 o 
   1 -10   1     2518.23     2588.24     49.08 o 
   2 -10   1      802.94      832.38     23.26 o 
   3 -10   1      868.39      885.91     20.70 o 
   4 -10   1     2146.36     2097.52     43.74 o 
 -11  -9   1     1300.36     1299.39     30.21 o 
 -10  -9   1      791.83      806.08     22.11 o 
  -9  -9   1      425.11      425.40     15.20 o 
  -8  -9   1     1801.59     1719.75     46.79 o 
  -7  -9   1       69.25       64.23      6.57 o 
  -6  -9   1     1084.09     1034.70     22.78 o 
  -5  -9   1     1894.14     1774.15     26.01 o 
  -4  -9   1      964.76      931.75     15.80 o 
  -3  -9   1     4035.78     3806.02     43.01 o 
  -2  -9   1      370.15      354.64      9.89 o 
  -1  -9   1     1054.20     1105.62     22.56 o 
   0  -9   1        6.13        6.09      2.89 o 
   1  -9   1     4127.17     4174.99     97.48 o 
   2  -9   1      286.51      317.96     10.12 o 
   3  -9   1     1342.42     1332.47     35.02 o 
   4  -9   1     1152.77     1120.98     23.93 o 
   5  -9   1       27.87       19.20      3.94 o 
 -11  -8   1     1137.44     1135.17     27.20 o 
 -10  -8   1      770.42      737.56     27.70 o 
  -9  -8   1      975.00      966.53     25.65 o 
  -8  -8   1     2955.85     2874.46     46.26 o 
  -7  -8   1       22.52       30.51      4.13 o 
  -6  -8   1     2463.10     2494.47     36.63 o 
  -5  -8   1     1794.85     1698.98     22.98 o 
  -4  -8   1     2760.06     2784.12     33.03 o 
  -3  -8   1     2693.33     2701.88     27.68 o 
  -2  -8   1      818.82      923.57     12.77 o 
  -1  -8   1     5395.73     5310.33     49.64 o 
   0  -8   1        0.12        5.04      2.17 o 
   1  -8   1     3823.63     3775.66     36.16 o 
   2  -8   1      357.86      346.60      7.96 o 
   3  -8   1     2444.69     2336.87     29.85 o 
   4  -8   1     1654.81     1624.25     29.22 o 
   5  -8   1      458.56      459.11     12.22 o 
   6  -8   1     1597.34     1503.28     24.93 o 
 -11  -7   1     1657.77     1709.09     34.30 o 
 -10  -7   1      876.06      850.59     21.68 o 
  -9  -7   1      882.73      915.82     21.84 o 
  -8  -7   1      585.34      585.20     14.70 o 
  -7  -7   1       16.75       18.06      3.29 o 
  -6  -7   1     7976.88     7722.96    120.07 o 
  -5  -7   1      376.49      369.29      8.40 o 
  -4  -7   1     4105.30     4154.20     41.59 o 
  -3  -7   1     1008.17      993.39     11.77 o 
  -2  -7   1     2941.72     3036.71     25.28 o 
  -1  -7   1     3170.59     3185.81     31.15 o 
   0  -7   1      356.39      344.30      6.14 o 
   1  -7   1     3051.01     2977.64     30.82 o 
   2  -7   1     1432.66     1403.80     16.89 o 
   3  -7   1     4965.84     4986.19     48.51 o 
   4  -7   1      553.15      588.04     12.88 o 
   5  -7   1      685.20      665.31     14.32 o 
   6  -7   1     1750.45     1659.95     33.28 o 
   7  -7   1      191.49      163.90      8.29 o 
 -12  -6   1       19.05       20.87      9.37 o 
 -11  -6   1     1605.26     1599.64     39.30 o 
 -10  -6   1      560.26      530.69     16.96 o 
  -9  -6   1     1569.53     1534.89     29.42 o 
  -8  -6   1      894.51      863.69     20.13 o 
  -7  -6   1      213.28      213.06      8.04 o 
  -6  -6   1     2273.50     2185.48     31.63 o 
  -5  -6   1     1142.20     1043.65     16.45 o 
  -4  -6   1     4187.07     4136.25     46.15 o 
  -3  -6   1     1923.86     1987.03     19.35 o 
  -2  -6   1     3833.67     3833.18     27.49 o 
  -1  -6   1     7548.69     7719.16     51.64 o 
   0  -6   1      941.48      966.97     10.59 o 
   1  -6   1     8305.43     8304.29     66.05 o 
   2  -6   1      329.77      374.23      6.74 o 
   3  -6   1     2886.80     2973.90     31.17 o 
   4  -6   1      127.21      111.05      4.97 o 
   5  -6   1     1051.22     1029.40     17.97 o 
   6  -6   1      668.94      671.21     17.68 o 
   7  -6   1      658.25      648.71     15.20 o 
   8  -6   1     1541.12     1491.77     25.92 o 
 -12  -5   1       75.82       67.09      8.92 o 
 -11  -5   1     1820.18     1773.40     50.54 o 
 -10  -5   1       77.51       68.17      6.46 o 
  -9  -5   1     3191.36     3237.27     54.80 o 
  -8  -5   1     1938.50     2003.79     30.25 o 
  -7  -5   1     1053.76     1068.44     16.60 o 
  -6  -5   1     1623.99     1605.32     21.67 o 
  -5  -5   1      444.94      471.11      8.88 o 
  -4  -5   1     9631.91     9782.17     91.38 o 
  -3  -5   1       63.80       69.56      2.69 o 
  -2  -5   1     7320.58     7348.62     54.90 o 
  -1  -5   1     4467.37     4251.28     33.29 o 
   0  -5   1     3017.59     3052.61     27.14 o 
   1  -5   1     6956.63     6970.03     52.85 o 
   2  -5   1      330.32      317.75      5.49 o 
   3  -5   1     5162.46     5156.00     43.15 o 
   4  -5   1      465.27      446.97      8.30 o 
   5  -5   1     2100.34     2067.63     33.85 o 
   6  -5   1     1717.01     1612.15     32.24 o 
   7  -5   1      522.86      485.49     15.21 o 
   8  -5   1     1637.03     1541.59     25.44 o 
   9  -5   1      155.48      152.71     14.08 o 
 -12  -4   1      258.29      254.56     21.53 o 
 -11  -4   1     3439.95     3428.65     64.98 o 
 -10  -4   1        1.71        1.49      3.84 o 
  -9  -4   1     1607.75     1647.09     42.23 o 
  -8  -4   1      757.12      745.01     14.10 o 
  -7  -4   1      546.80      550.74     10.35 o 
  -6  -4   1     2078.12     2063.40     23.20 o 
  -5  -4   1      728.64      707.70     10.71 o 
  -4  -4   1    11888.93    11754.90     95.49 o 
  -3  -4   1       39.77       35.24      1.57 o 
  -2  -4   1     3347.52     3532.91     38.12 o 
  -1  -4   1      399.20      364.82      5.64 o 
   0  -4   1    12119.17    12037.62    124.96 o 
   1  -4   1     6654.88     6503.67     48.35 o 
   2  -4   1     2763.77     2953.53     26.64 o 
   3  -4   1     1323.29     1330.51     15.44 o 
   4  -4   1       50.36       51.92      2.97 o 
   5  -4   1     4819.83     4854.58     61.55 o 
   6  -4   1      653.51      708.84     17.74 o 
   7  -4   1      725.67      735.30     15.51 o 
   8  -4   1     2391.52     2357.00     34.24 o 
   9  -4   1      467.69      430.92     12.68 o 
 -12  -3   1      850.26      877.18     40.69 o 
 -11  -3   1     1741.12     1652.04     57.01 o 
 -10  -3   1       54.44       62.64      7.13 o 
  -9  -3   1     2397.38     2339.08     37.25 o 
  -8  -3   1       27.06       39.91      4.97 o 
  -7  -3   1     5309.95     5523.27     52.40 o 
  -6  -3   1     5917.76     6216.78     50.64 o 
  -5  -3   1     1850.64     1872.71     21.15 o 
  -4  -3   1    15467.42    15853.07    141.64 o 
  -3  -3   1      462.60      483.77     11.35 o 
  -2  -3   1    15165.11    15235.73    169.53 o 
  -1  -3   1     2181.30     1981.35     20.03 o 
   0  -3   1      882.99      797.44      9.04 o 
   1  -3   1       47.46       39.77      2.02 o 
   2  -3   1    10025.01    10439.00     81.91 o 
   3  -3   1     1922.67     1705.18     19.62 o 
   4  -3   1      147.09      113.76      3.59 o 
   5  -3   1     5023.75     5042.16     50.50 o 
   6  -3   1     1209.72     1227.65     20.84 o 
   7  -3   1     2583.48     2569.05     34.33 o 
   8  -3   1     1892.15     1838.97     27.87 o 
   9  -3   1      292.90      289.15      9.88 o 
  10  -3   1     1287.56     1330.07     24.25 o 
 -11  -2   1     1756.05     1695.90     58.35 o 
 -10  -2   1      511.04      527.51     18.62 o 
  -9  -2   1     2472.99     2522.96     58.20 o 
  -8  -2   1        6.94        9.82      1.81 o 
  -7  -2   1     4878.70     5134.11     47.32 o 
  -6  -2   1     4455.02     4784.87     36.12 o 
  -5  -2   1     4832.38     5168.61     52.44 o 
  -4  -2   1     6565.26     6494.07     61.26 o 
  -3  -2   1       52.23       38.64      1.78 o 
  -2  -2   1     6109.84     6041.37     54.84 o 
  -1  -2   1        2.54       -2.60      1.30 o 
   0  -2   1      418.53      477.40      9.07 o 
   1  -2   1      267.19      209.90      4.00 o 
   2  -2   1    15996.51    15777.59    182.73 o 
   3  -2   1    22251.33    23694.64    210.81 o 
   4  -2   1     2064.67     2314.18     24.32 o 
   5  -2   1     6712.85     6935.28     71.04 o 
   6  -2   1     1398.17     1457.35     22.03 o 
   7  -2   1     7040.85     7143.13     86.95 o 
   8  -2   1      688.09      684.65     14.27 o 
   9  -2   1     1420.15     1391.15     23.24 o 
  10  -2   1      711.25      693.39     17.96 o 
  11  -2   1      150.41      136.01      7.63 o 
 -11  -1   1      945.33      969.99     30.81 o 
 -10  -1   1      883.64      843.95     46.84 o 
  -9  -1   1     2944.27     2908.20     55.21 o 
  -8  -1   1       24.66       25.57      2.83 o 
  -7  -1   1     5107.69     5259.91     48.45 o 
  -6  -1   1      131.59      134.19      3.81 o 
  -5  -1   1     8408.89     8844.05     93.74 o 
  -4  -1   1     8183.39     8261.95    101.68 o 
  -3  -1   1      326.99      345.22      7.56 o 
  -2  -1   1     4688.42     4844.26     52.24 o 
  -1  -1   1      406.26      356.26      7.36 o 
   0  -1   1    27393.49    26819.71    298.88 o 
   1  -1   1     6327.57     6551.20     71.88 o 
   2  -1   1    11804.49    11886.65    172.92 o 
   3  -1   1     1436.49     1475.93     24.48 o 
   4  -1   1      867.20      893.88     15.92 o 
   5  -1   1     3495.22     3667.99     41.79 o 
   6  -1   1      374.74      411.17      8.91 o 
   7  -1   1     4133.81     4151.85     43.60 o 
   8  -1   1       63.81       78.64      5.50 o 
   9  -1   1     2174.38     2135.53     30.20 o 
  10  -1   1     1406.60     1404.46     23.36 o 
  11  -1   1     1296.10     1331.59     23.62 o 
 -11   0   1      455.37      445.23     19.54 o 
 -10   0   1     1089.32     1074.92     29.94 o 
  -9   0   1     1269.41     1268.25     31.69 o 
  -8   0   1     1323.69     1323.99     20.29 o 
  -7   0   1      129.95      148.50      4.67 o 
  -6   0   1      933.04      886.93     13.27 o 
  -5   0   1     5002.62     5184.33     46.35 o 
  -4   0   1     1637.45     1431.31     13.47 o 
  -3   0   1     3897.29     4168.18     46.36 o 
  -2   0   1     2976.60     2905.82     40.51 o 
  -1   0   1       99.27       76.61      1.57 o 
   0   0   1    17406.74       -0.54      0.27 o 
   1   0   1       22.48       29.20      2.52 o 
   2   0   1    12933.00    13328.51    268.20 o 
   3   0   1     2683.78     2860.09     45.10 o 
   4   0   1     1960.33     2050.31     49.55 o 
   5   0   1     4721.31     4923.08     62.55 o 
   6   0   1      353.06      345.33      7.54 o 
   7   0   1      902.18      915.61     14.76 o 
   8   0   1        4.10       11.20      2.40 o 
   9   0   1     4394.78     4435.43     52.18 o 
  10   0   1     1123.11     1134.18     19.67 o 
  11   0   1      666.22      654.81     14.72 o 
 -11   1   1      524.31      503.06     22.28 o 
 -10   1   1     1765.59     1770.97     31.39 o 
  -9   1   1      965.45      925.82     19.57 o 
  -8   1   1      233.40      235.09      9.82 o 
  -7   1   1     5063.09     5001.42     51.64 o 
  -6   1   1       73.81       71.74      3.43 o 
  -5   1   1     5423.82     5494.70     45.96 o 
  -4   1   1     1685.06     1690.41     21.26 o 
  -3   1   1    19971.94    20941.47    193.55 o 
  -2   1   1     6448.41     6647.86     90.59 o 
  -1   1   1     7141.10     7674.42    100.26 o 
   0   1   1    17947.68    18021.57    334.46 o 
   1   1   1        2.45       -6.57      3.29 o 
   3   1   1     3112.11     3301.77     70.59 o 
   4   1   1       88.70      154.26      6.18 o 
   5   1   1     2603.13     2882.24     34.91 o 
   6   1   1     1513.25     1566.45     16.18 o 
   7   1   1     4699.12     4888.01     52.61 o 
   8   1   1      689.89      669.98     12.14 o 
   9   1   1     5262.17     5273.02     59.33 o 
  10   1   1      165.62      191.72      6.95 o 
  11   1   1     1063.58     1009.56     25.51 o 
  12   1   1     1096.78     1113.18     32.72 o 
 -10   2   1     1119.87     1121.32     23.88 o 
  -9   2   1      303.36      287.65     10.70 o 
  -8   2   1      723.10      691.24     16.03 o 
  -7   2   1     2685.53     2633.70     34.19 o 
  -6   2   1      781.69      831.29     13.16 o 
  -5   2   1     5294.56     5356.04     50.07 o 
  -4   2   1      544.60      534.70      7.96 o 
  -3   2   1     8834.27     9733.25     84.89 o 
  -2   2   1     6006.23     6272.41     63.09 o 
  -1   2   1     5539.52     5627.87     55.63 o 
   0   2   1    21463.48    21139.85    245.27 o 
   1   2   1    11121.07    11663.10    122.00 o 
   2   2   1    12449.98    12424.95    175.99 o 
   3   2   1      996.93      985.21     16.58 o 
   4   2   1     9012.11     8893.00    142.17 o 
   5   2   1       45.27       41.32      2.05 o 
   6   2   1     2434.58     2366.20     20.80 o 
   7   2   1     5692.37     6058.22     49.03 o 
   8   2   1       38.77       50.49      3.38 o 
   9   2   1     2520.42     2542.68     39.85 o 
  10   2   1       90.36      101.41      7.20 o 
  11   2   1     1599.01     1634.94     31.61 o 
  12   2   1      989.66      987.44     42.89 o 
 -10   3   1     2014.05     2066.44     36.86 o 
  -9   3   1      408.99      393.87     16.18 o 
  -8   3   1     1131.03     1104.74     24.83 o 
  -7   3   1     3193.63     3253.52     59.48 o 
  -6   3   1       41.48       41.18      3.78 o 
  -5   3   1     7258.91     7235.39     72.49 o 
  -4   3   1      148.74      167.90      4.66 o 
  -3   3   1     5697.72     5712.86     59.08 o 
  -2   3   1     1701.59     1892.14     19.00 o 
  -1   3   1     2755.84     2537.52     27.29 o 
   0   3   1      797.76      762.28     12.09 o 
   1   3   1     3285.36     3294.81     29.22 o 
   2   3   1    12884.98    13135.88    205.86 o 
   3   3   1     1205.01     1334.71     20.54 o 
   4   3   1     5724.08     5705.40     64.40 o 
   5   3   1     4927.10     5329.07     58.15 o 
   6   3   1     3211.00     3450.00     29.79 o 
   7   3   1     4334.14     4717.44     40.15 o 
   8   3   1     1378.98     1421.77     18.91 o 
   9   3   1     2520.37     2530.60     29.87 o 
  10   3   1        7.07       14.35      4.27 o 
  11   3   1     2717.96     2771.11     79.67 o 
  12   3   1        9.64        4.46      6.07 o 
  -9   4   1      102.01      105.72     15.19 o 
  -8   4   1     1692.99     1654.02     30.55 o 
  -7   4   1     1099.12     1022.01     25.86 o 
  -6   4   1     2941.61     2769.89     36.32 o 
  -5   4   1     6035.07     6136.26     62.52 o 
  -4   4   1      293.99      300.09      6.61 o 
  -3   4   1     5459.37     5462.47     53.21 o 
  -2   4   1     1038.78     1002.38     11.52 o 
  -1   4   1    12039.60    12481.55    122.18 o 
   0   4   1     3677.51     3650.41     41.86 o 
   1   4   1     2792.59     2709.91     25.26 o 
   2   4   1     6257.92     6659.02     71.45 o 
   3   4   1     2124.94     2324.30     49.85 o 
   4   4   1     8220.42     8675.95     73.83 o 
   5   4   1     2753.79     2907.74     31.94 o 
   6   4   1     3302.17     3434.87     66.05 o 
   7   4   1     4145.12     4346.62     39.14 o 
   8   4   1     1916.45     1885.08     30.87 o 
   9   4   1     2254.57     2433.36     38.31 o 
  10   4   1       91.16       82.63      6.35 o 
  11   4   1     1507.78     1549.72     53.15 o 
  12   4   1       93.29       94.32     14.12 o 
  -9   5   1        4.11        2.80      3.32 o 
  -8   5   1     1798.20     1798.65     33.45 o 
  -7   5   1      422.87      422.66     13.51 o 
  -6   5   1     1302.47     1277.75     28.70 o 
  -5   5   1     5712.34     5329.02     61.17 o 
  -4   5   1      385.04      403.48      7.40 o 
  -3   5   1     2823.47     2748.32     27.85 o 
  -2   5   1      130.07      127.95      4.82 o 
  -1   5   1     2743.41     2544.34     23.92 o 
   0   5   1      430.15      438.26      6.50 o 
   1   5   1     9919.75    10301.42     80.76 o 
   2   5   1      226.77      204.69      5.11 o 
   3   5   1     1576.51     1554.26     16.39 o 
   4   5   1     6492.80     6438.28     74.59 o 
   5   5   1      129.48      129.43      3.34 o 
   6   5   1     3421.63     3470.68     31.66 o 
   7   5   1     1778.95     1858.35     30.13 o 
   8   5   1     1112.29     1257.27     23.75 o 
   9   5   1     3268.13     3199.40     47.82 o 
  10   5   1      557.56      536.75     15.37 o 
  11   5   1     3257.18     3282.63     50.97 o 
  12   5   1       36.57       29.74      9.45 o 
  -8   6   1     1806.08     1771.36     34.13 o 
  -7   6   1      705.29      679.57     18.42 o 
  -6   6   1     1849.02     1780.86     47.29 o 
  -5   6   1     1572.93     1580.36     26.75 o 
  -4   6   1     2127.60     2117.65     34.75 o 
  -3   6   1     4214.08     4291.40     42.78 o 
  -2   6   1        1.38        1.75      1.40 o 
  -1   6   1     6718.53     6968.49     65.85 o 
   0   6   1      273.94      323.73      6.09 o 
   1   6   1     9153.41     9137.74     72.58 o 
   2   6   1     3818.30     4248.23     32.12 o 
   3   6   1      320.56      342.77      6.49 o 
   4   6   1     3118.92     2946.60     33.80 o 
   5   6   1      149.08      164.04      5.27 o 
   6   6   1     3227.38     3370.07     38.79 o 
   7   6   1      305.67      314.33      7.59 o 
   8   6   1     3382.54     3319.82     42.33 o 
   9   6   1      837.15      909.98     20.54 o 
  10   6   1     1731.62     1749.36     32.24 o 
  11   6   1     1521.28     1605.84     31.49 o 
  12   6   1       39.95       27.83      5.24 o 
  -7   7   1        8.78        2.79      3.24 o 
  -6   7   1     2119.76     2052.21     29.72 o 
  -5   7   1      457.35      450.97     15.20 o 
  -4   7   1     1748.99     1695.34     24.78 o 
  -3   7   1     2540.83     2539.07     30.25 o 
  -2   7   1     3287.67     3304.51     38.43 o 
  -1   7   1     2854.21     2938.59     34.28 o 
   0   7   1      224.65      237.41      6.18 o 
   1   7   1     7012.34     7364.94     49.85 o 
   2   7   1     2296.26     2404.21     20.24 o 
   3   7   1      874.19      897.95     10.23 o 
   4   7   1     2497.00     2630.37     31.77 o 
   5   7   1        3.56        8.46      2.99 o 
   6   7   1     5179.73     5239.72     63.37 o 
   7   7   1       39.32       32.63      3.82 o 
   8   7   1     3898.75     3974.45     52.03 o 
   9   7   1     1113.02     1139.93     24.14 o 
  10   7   1     2615.82     2567.94     43.13 o 
  11   7   1     2592.42     2529.26     43.63 o 
  12   7   1      247.17      264.91     20.52 o 
  -6   8   1     1786.78     1723.46     28.34 o 
  -5   8   1      176.49      184.30      7.65 o 
  -4   8   1     1520.27     1416.83     22.73 o 
  -3   8   1     1103.26     1125.71     29.10 o 
  -2   8   1     1041.31      987.81     18.64 o 
  -1   8   1     7041.08     7179.74     74.92 o 
   0   8   1       22.10       35.29      3.39 o 
   1   8   1     6269.00     6442.68     63.28 o 
   2   8   1     1030.30     1031.85     14.85 o 
   3   8   1     1965.24     1901.41     22.30 o 
   4   8   1     1219.76     1258.99     16.64 o 
   5   8   1      864.08      827.08     16.46 o 
   6   8   1     2526.21     2580.05     36.60 o 
   7   8   1      411.56      416.31     11.79 o 
   8   8   1     3891.52     3937.18     52.56 o 
   9   8   1        7.90        6.32      3.17 o 
  10   8   1     1205.98     1180.26     26.11 o 
  11   8   1     1093.53     1069.37     25.44 o 
  12   8   1      399.91      361.87     14.73 o 
  -5   9   1       10.22        3.97      2.93 o 
  -4   9   1     2567.41     2591.28     35.65 o 
  -3   9   1      437.52      468.25     11.86 o 
  -2   9   1     1085.02     1125.89     59.35 o 
  -1   9   1     3042.13     3042.99     40.73 o 
   0   9   1      153.19      162.52      6.60 o 
   1   9   1     2559.87     2648.51     41.54 o 
   2   9   1       22.14       22.18      2.84 o 
   3   9   1     2922.74     3045.13     35.36 o 
   4   9   1     1152.35     1150.79     17.52 o 
   5   9   1     1158.15     1118.91     17.33 o 
   6   9   1     3715.52     3697.14     49.39 o 
   7   9   1      814.01      829.32     19.64 o 
   8   9   1     3516.20     3531.75     53.73 o 
   9   9   1      347.12      346.34     13.08 o 
  10   9   1     1350.18     1382.29     36.51 o 
  11   9   1      322.49      304.72     14.02 o 
  -4  10   1     1991.76     2044.46     43.19 o 
  -3  10   1      698.60      703.89     21.28 o 
  -2  10   1      759.07      757.37     18.22 o 
  -1  10   1     1739.51     1591.31     32.42 o 
   0  10   1      714.77      695.07     19.47 o 
   1  10   1     2786.96     2792.87     49.54 o 
   2  10   1        8.06       17.75      2.76 o 
   3  10   1     4865.11     4880.15     66.31 o 
   4  10   1      105.59      138.44      6.29 o 
   5  10   1     3703.29     3589.87     44.32 o 
   6  10   1     2332.51     2373.61     39.34 o 
   7  10   1      397.58      406.64     13.65 o 
   8  10   1     1819.08     1816.26     34.00 o 
   9  10   1       28.31       28.92      5.02 o 
  10  10   1      504.97      471.59     16.25 o 
  11  10   1      456.66      460.82     16.78 o 
  -3  11   1      158.95      169.19      9.33 o 
  -2  11   1     1086.46     1070.10     26.97 o 
  -1  11   1      830.40      805.34     22.72 o 
   0  11   1     2478.06     2542.21     60.31 o 
   1  11   1     1887.38     1872.34     37.53 o 
   2  11   1      927.21      932.40     23.65 o 
   3  11   1     2002.99     2089.90     38.57 o 
   4  11   1       15.65       23.30      4.28 o 
   5  11   1     2824.20     2782.75     37.25 o 
   6  11   1     1340.83     1341.64     22.55 o 
   7  11   1      121.42      124.16      8.43 o 
   8  11   1     1921.45     1799.42     34.70 o 
   9  11   1      160.01      136.52      9.50 o 
  10  11   1     1495.82     1504.50     32.55 o 
  -1  12   1      209.83      197.63     11.21 o 
   0  12   1      551.02      523.86     17.69 o 
   1  12   1     1497.93     1609.11     34.36 o 
   2  12   1      544.15      541.93     29.26 o 
   3  12   1     1350.68     1371.71     49.87 o 
   4  12   1      243.93      223.40     10.27 o 
   5  12   1     1239.34     1225.63     35.54 o 
   6  12   1      493.87      505.23     13.14 o 
   7  12   1     1817.58     1860.41     29.28 o 
   8  12   1      817.48      830.19     22.29 o 
   9  12   1      341.14      311.02     13.77 o 
   1  13   1      762.37      776.94     21.70 o 
   2  13   1      685.36      695.73     35.27 o 
   3  13   1     1013.13      996.78     42.68 o 
   4  13   1        1.42       -1.45      5.85 o 
   5  13   1     1506.98     1566.03     34.98 o 
   6  13   1      114.91       93.21      6.61 o 
   7  13   1     1821.82     1745.78     28.88 o 
  -7 -12   2      381.95      384.69     17.44 o 
  -6 -12   2      761.06      759.44     19.76 o 
  -5 -12   2     1816.04     1839.53     33.80 o 
  -4 -12   2       73.20       69.90      9.00 o 
  -3 -12   2     2301.54     2427.38     77.09 o 
  -2 -12   2       61.66       56.47     12.78 o 
  -1 -12   2     2780.49     2971.40     62.86 o 
   0 -12   2      828.47      896.16     24.86 o 
  -8 -11   2     1769.50     1687.24     42.55 o 
  -7 -11   2      271.61      267.80     11.18 o 
  -6 -11   2     1520.83     1498.65     28.92 o 
  -5 -11   2      912.82      860.91     20.21 o 
  -4 -11   2      348.77      332.65     11.93 o 
  -3 -11   2     2064.47     2111.22     45.94 o 
  -2 -11   2        0.10        2.44      3.36 o 
  -1 -11   2     2101.42     2079.70     41.45 o 
   0 -11   2      215.33      202.17     11.14 o 
   1 -11   2      349.81      365.66     15.16 o 
   2 -11   2     1245.81     1222.20     30.76 o 
  -9 -10   2      346.95      343.50     29.63 o 
  -8 -10   2     2167.88     1991.48     38.11 o 
  -7 -10   2       62.26       45.71      6.20 o 
  -6 -10   2      930.71      919.68     18.07 o 
  -5 -10   2     2083.95     2072.26     30.82 o 
  -4 -10   2      915.03      902.18     19.84 o 
  -3 -10   2     2164.44     2211.84     65.44 o 
  -2 -10   2       30.14       42.37      4.44 o 
  -1 -10   2     2288.32     2328.95     44.38 o 
   0 -10   2       57.39       74.23     13.98 o 
   1 -10   2     2808.22     2853.44     53.23 o 
   2 -10   2      784.06      811.86     23.23 o 
   3 -10   2      563.88      588.54     16.53 o 
   4 -10   2     1911.84     1877.31     34.57 o 
 -10  -9   2      908.80      844.64     27.91 o 
  -9  -9   2       65.39       61.05      7.15 o 
  -8  -9   2     3909.84     3789.80     72.43 o 
  -7  -9   2      129.85      134.71     11.21 o 
  -6  -9   2     1371.67     1399.24     22.85 o 
  -5  -9   2      850.19      857.73     16.43 o 
  -4  -9   2     1262.78     1325.67     21.44 o 
  -3  -9   2     2387.12     2284.35     31.12 o 
  -2  -9   2     2819.69     2681.43     48.91 o 
  -1  -9   2     2089.26     2179.22     69.79 o 
   0  -9   2       82.76      102.80     13.85 o 
   1  -9   2     3422.68     3317.36     47.69 o 
   2  -9   2      370.04      355.20     12.08 o 
   3  -9   2     1396.28     1320.20     20.27 o 
   4  -9   2     1200.88     1126.44     20.70 o 
   5  -9   2       84.08       67.75      7.16 o 
 -11  -8   2     1104.55     1023.85     32.64 o 
 -10  -8   2     1353.90     1351.17     51.83 o 
  -9  -8   2      713.00      682.50     19.25 o 
  -8  -8   2     1485.78     1361.55     28.17 o 
  -7  -8   2       10.55       15.79      4.23 o 
  -6  -8   2     3519.42     3326.53     46.24 o 
  -5  -8   2      140.64      143.59      5.82 o 
  -4  -8   2     3252.63     3193.00     37.27 o 
  -3  -8   2     1618.39     1665.18     19.31 o 
  -2  -8   2      686.92      756.86     11.23 o 
  -1  -8   2     1289.47     1281.52     18.13 o 
   0  -8   2       63.95       60.74      3.76 o 
   1  -8   2     2656.88     2669.26     25.74 o 
   2  -8   2      934.87      911.37     13.11 o 
   3  -8   2     2081.51     2139.38     25.70 o 
   4  -8   2     1331.95     1291.42     21.85 o 
   5  -8   2     1042.99     1057.13     19.85 o 
   6  -8   2     1413.48     1404.23     24.57 o 
 -11  -7   2     1781.42     1838.03     44.44 o 
 -10  -7   2      627.93      602.44     22.02 o 
  -9  -7   2     1135.42     1115.65     25.07 o 
  -8  -7   2     1352.25     1311.04     24.28 o 
  -7  -7   2     1029.10     1040.86     20.50 o 
  -6  -7   2     5170.90     5122.86     63.82 o 
  -5  -7   2       73.19       73.67      5.81 o 
  -4  -7   2     2654.26     2624.33     29.07 o 
  -3  -7   2     1677.08     1650.76     17.68 o 
  -2  -7   2     3526.42     3617.81     32.33 o 
  -1  -7   2     4112.70     4241.04     40.42 o 
   0  -7   2      629.75      595.10      8.03 o 
   1  -7   2     2055.05     2068.60     40.17 o 
   2  -7   2        4.53        8.29      1.78 o 
   3  -7   2     3439.22     3437.79     35.94 o 
   4  -7   2      783.65      740.11     12.73 o 
   5  -7   2     1046.83     1041.30     18.94 o 
   6  -7   2     1768.18     1715.36     32.76 o 
   7  -7   2      272.33      281.67     10.36 o 
 -11  -6   2      848.52      874.57     27.68 o 
 -10  -6   2       92.11       87.39      9.10 o 
  -9  -6   2     2753.21     2704.02     44.31 o 
  -8  -6   2     1036.25     1111.30     21.20 o 
  -7  -6   2     1699.49     1667.73     27.03 o 
  -6  -6   2     1958.82     1875.95     28.76 o 
  -5  -6   2       67.11       79.79      5.09 o 
  -4  -6   2     6832.39     6866.76     56.37 o 
  -3  -6   2      628.93      666.54      9.75 o 
  -2  -6   2     4566.46     4443.69     32.65 o 
  -1  -6   2     4803.65     5012.16     38.68 o 
   0  -6   2      795.54      796.02      9.80 o 
   1  -6   2     3228.90     3227.28     30.63 o 
   2  -6   2        2.90        7.01      1.70 o 
   3  -6   2     5247.78     5062.53     45.83 o 
   4  -6   2       11.94       26.11      2.77 o 
   5  -6   2     1627.60     1587.87     50.26 o 
   6  -6   2      913.64      912.60     21.26 o 
   7  -6   2      550.21      539.44     16.42 o 
   8  -6   2     1980.27     1987.07     31.27 o 
 -11  -5   2     1196.30     1253.43     33.62 o 
 -10  -5   2      111.71      104.29     18.74 o 
  -9  -5   2     2425.66     2400.89     48.76 o 
  -8  -5   2      981.16      878.52     19.90 o 
  -7  -5   2      351.93      322.87     10.13 o 
  -6  -5   2     2002.81     1925.13     25.36 o 
  -5  -5   2      692.36      637.24     11.79 o 
  -4  -5   2    10078.76     9746.17     98.27 o 
  -3  -5   2       97.44       93.82      3.08 o 
  -2  -5   2     5806.47     5958.76     42.78 o 
  -1  -5   2      145.65      130.18      3.15 o 
   0  -5   2     3604.64     3562.49     26.40 o 
   1  -5   2     8800.04     8744.26     76.50 o 
   2  -5   2       25.73       23.20      2.00 o 
   3  -5   2     3287.61     3268.15     29.44 o 
   4  -5   2       32.10       27.25      2.40 o 
   5  -5   2     3561.40     3631.81     42.03 o 
   6  -5   2     1094.81     1027.34     21.98 o 
   7  -5   2     1651.84     1604.30     30.37 o 
   8  -5   2     1520.52     1482.24     24.94 o 
   9  -5   2      368.86      385.19     12.06 o 
 -11  -4   2     2332.61     2257.81     48.71 o 
 -10  -4   2        4.47        3.80      5.31 o 
  -9  -4   2     2883.13     2771.10     53.34 o 
  -8  -4   2      602.01      611.11     15.57 o 
  -7  -4   2     1583.24     1623.42     22.22 o 
  -6  -4   2     3192.66     3041.56     33.07 o 
  -5  -4   2       71.17       80.80      3.36 o 
  -4  -4   2     6921.67     7101.59     64.00 o 
  -3  -4   2      235.70      274.07      6.05 o 
  -2  -4   2    15518.27    15907.46    165.32 o 
  -1  -4   2     3508.88     3687.00     30.48 o 
   0  -4   2     7170.94     7242.50     55.85 o 
   1  -4   2     4885.27     4692.67     36.54 o 
   2  -4   2     1340.16     1376.48     14.69 o 
   3  -4   2     2772.48     2776.52     27.42 o 
   4  -4   2       58.01       66.33      3.20 o 
   5  -4   2     3740.24     3690.70     36.06 o 
   6  -4   2       56.46       65.94      4.77 o 
   7  -4   2      799.69      846.75     17.03 o 
   8  -4   2     1923.60     1814.69     25.02 o 
   9  -4   2      431.25      425.44     18.17 o 
 -11  -3   2      827.94      769.17     36.34 o 
 -10  -3   2       67.14       69.19      7.77 o 
  -9  -3   2     1535.73     1648.03     36.26 o 
  -8  -3   2      585.36      551.94     17.57 o 
  -7  -3   2     2894.47     2861.46     35.65 o 
  -6  -3   2     2224.12     2321.54     22.78 o 
  -5  -3   2      427.65      416.41      6.53 o 
  -4  -3   2     6430.76     6948.36     66.81 o 
  -3  -3   2     5761.32     5843.15     55.30 o 
  -2  -3   2    16877.15    16373.13    195.84 o 
  -1  -3   2       56.86       75.31      3.96 o 
   0  -3   2     1873.46     1884.56     18.10 o 
   1  -3   2     4209.90     4594.80     45.58 o 
   2  -3   2     6099.87     6541.40     57.48 o 
   3  -3   2     6248.03     6521.27     56.17 o 
   4  -3   2      112.27      110.68      3.33 o 
   5  -3   2     4194.63     4398.35     41.51 o 
   6  -3   2     1336.00     1298.30     21.94 o 
   7  -3   2     3690.27     3720.66     64.81 o 
   8  -3   2     1927.52     1978.00     35.97 o 
   9  -3   2      475.15      437.14     12.21 o 
  10  -3   2     1590.10     1614.16     27.45 o 
 -11  -2   2     2190.55     2013.65     66.14 o 
 -10  -2   2      861.83      920.93     38.71 o 
  -9  -2   2     3858.84     3895.95     86.87 o 
  -8  -2   2      243.46      219.36      8.38 o 
  -7  -2   2     3960.71     4002.51     47.60 o 
  -6  -2   2     1140.97     1182.79     12.74 o 
  -5  -2   2     4470.28     4718.21     40.29 o 
  -4  -2   2     1905.93     1720.90     19.86 o 
  -3  -2   2       30.32       50.45      2.15 o 
  -2  -2   2     8480.52     8168.13     69.73 o 
  -1  -2   2     1488.47     1575.90     17.30 o 
   0  -2   2     1940.69     1789.73     18.13 o 
   1  -2   2       65.11       49.21      2.19 o 
   2  -2   2     3937.35     4072.72     43.32 o 
   3  -2   2     1937.05     1831.27     21.08 o 
   4  -2   2     3073.41     3332.12     36.59 o 
   5  -2   2     3700.35     3596.95     52.12 o 
   6  -2   2      140.65      122.83      4.57 o 
   7  -2   2     4014.98     4012.92     57.56 o 
   8  -2   2     1576.89     1538.86     29.59 o 
   9  -2   2     1253.64     1289.09     22.09 o 
  10  -2   2      339.47      327.96     10.51 o 
  11  -2   2      545.48      554.22     14.54 o 
 -11  -1   2      431.39      401.49     26.30 o 
 -10  -1   2      861.31      904.44     26.33 o 
  -9  -1   2     3063.24     3029.15     57.11 o 
  -8  -1   2      185.43      207.17      8.30 o 
  -7  -1   2     3811.20     3947.41     47.20 o 
  -6  -1   2      985.43      970.96     12.66 o 
  -5  -1   2     5897.63     6007.49     56.44 o 
  -4  -1   2     7099.67     7785.92     97.80 o 
  -3  -1   2    14041.07    14780.54    155.71 o 
  -2  -1   2     8096.41     8473.85     76.71 o 
  -1  -1   2     5563.32     5679.83     84.71 o 
   0  -1   2     8849.84     9278.95    120.66 o 
   1  -1   2       32.89       19.64      1.78 o 
   2  -1   2     5099.21     5352.81     61.26 o 
   3  -1   2     3856.87     4100.99    113.65 o 
   4  -1   2     3236.58     3387.66     48.29 o 
   5  -1   2     6148.23     6391.87     70.77 o 
   6  -1   2      680.27      671.00     15.14 o 
   7  -1   2     2615.01     2728.32     35.83 o 
   8  -1   2      709.69      672.67     13.36 o 
   9  -1   2     2480.32     2547.03     34.34 o 
  10  -1   2      915.74      936.74     18.15 o 
  11  -1   2      759.31      744.88     27.92 o 
 -11   0   2      604.08      601.65     22.68 o 
 -10   0   2      863.40      828.26     38.17 o 
  -9   0   2     2582.36     2670.05     52.97 o 
  -8   0   2      777.46      751.51     21.75 o 
  -7   0   2     1136.90     1181.34     22.26 o 
  -6   0   2      153.75      171.00      4.63 o 
  -5   0   2     8307.00     8787.42     79.89 o 
  -4   0   2     2713.26     3017.65     33.68 o 
  -3   0   2    16144.89    16807.36    177.39 o 
  -2   0   2     7007.72     7031.67     63.99 o 
  -1   0   2      536.66      548.95      7.67 o 
   0   0   2    20057.95    20795.28    427.34 o 
   1   0   2        3.41       -1.90      0.95 o 
   2   0   2     1896.10     1979.88     40.32 o 
   3   0   2     1747.94     1606.69     27.77 o 
   4   0   2     8038.81     8757.87    104.57 o 
   5   0   2     4767.73     4811.21     67.18 o 
   6   0   2     1246.38     1305.51     22.47 o 
   7   0   2     8162.39     8386.42    104.73 o 
   8   0   2     1092.48     1075.02     17.24 o 
   9   0   2     4654.97     4714.48     54.73 o 
  10   0   2      471.99      471.26     11.54 o 
  11   0   2      912.14      923.20     17.96 o 
 -11   1   2      275.36      289.42     16.13 o 
 -10   1   2      734.81      727.02     24.63 o 
  -9   1   2     1305.55     1304.35     33.18 o 
  -8   1   2     1077.95     1099.41     21.18 o 
  -7   1   2     4174.01     4167.79     65.56 o 
  -6   1   2      640.67      633.27     11.77 o 
  -5   1   2     9097.04     9210.49     97.20 o 
  -4   1   2      624.22      593.29     10.01 o 
  -3   1   2     6406.81     7273.40     76.19 o 
  -2   1   2     7018.29     7553.06     99.50 o 
  -1   1   2      120.19      107.05      4.18 o 
   0   1   2     4136.14     4549.56     69.23 o 
   1   1   2      747.28      720.05     16.32 o 
   2   1   2     8076.67     7495.43    152.89 o 
   3   1   2     1534.36     1508.53     42.89 o 
   4   1   2     3396.84     3146.20     65.63 o 
   5   1   2      979.44     1015.46     20.78 o 
   6   1   2     2237.16     2205.04     39.46 o 
   7   1   2     3932.47     4137.68     59.04 o 
   8   1   2      335.09      352.26      8.14 o 
   9   1   2     5233.18     5338.43     59.78 o 
  10   1   2        9.24        8.13      2.30 o 
  11   1   2     2316.57     2374.88     32.89 o 
  12   1   2      689.10      699.73     26.78 o 
 -10   2   2     2046.30     2067.66     48.02 o 
  -9   2   2       62.05       50.82      5.41 o 
  -8   2   2      963.15      979.87     20.38 o 
  -7   2   2     2088.02     2083.05     32.65 o 
  -6   2   2       30.11       32.92      3.38 o 
  -5   2   2     2614.76     2591.83     37.15 o 
  -4   2   2       12.33       11.85      3.20 o 
  -3   2   2    11204.45    11414.33    136.86 o 
  -2   2   2     3717.97     4082.49     48.22 o 
  -1   2   2    10245.75    10113.05    106.86 o 
   0   2   2     8323.95     8678.46    100.19 o 
   1   2   2        4.49       -1.82      0.91 o 
   2   2   2    28940.67    29843.44    365.63 o 
   3   2   2      111.72       71.58      3.90 o 
   4   2   2     6549.34     6927.38    112.28 o 
   5   2   2     2658.14     2638.72     47.88 o 
   6   2   2     2768.24     3021.55     55.47 o 
   7   2   2     4643.12     4807.36     43.80 o 
   8   2   2      272.48      300.41      5.01 o 
   9   2   2     4341.05     4444.89     50.32 o 
  10   2   2        8.26        9.27      3.33 o 
  11   2   2     2059.18     2060.17     36.98 o 
  12   2   2     1044.88     1030.17     24.72 o 
 -10   3   2     2617.97     2563.27     43.15 o 
  -9   3   2      547.03      548.43     26.00 o 
  -8   3   2     1333.56     1321.84     25.55 o 
  -7   3   2     1498.31     1479.19     26.50 o 
  -6   3   2     1438.16     1461.40     25.21 o 
  -5   3   2     3853.67     3899.40     46.59 o 
  -4   3   2       22.83       31.71      2.79 o 
  -3   3   2    11872.00    12201.00    108.99 o 
  -2   3   2        8.90       13.36      1.13 o 
  -1   3   2     6371.44     6629.23     62.81 o 
   0   3   2     3575.34     3720.29     96.82 o 
   1   3   2     1821.98     1686.61     21.22 o 
   2   3   2     1433.97     1462.68     19.29 o 
   3   3   2     1612.02     1730.83     22.23 o 
   4   3   2     2234.19     2221.61     24.67 o 
   5   3   2     6154.39     6872.36    112.78 o 
   6   3   2     3585.14     3784.18     44.85 o 
   7   3   2     3273.64     3346.25     39.30 o 
   8   3   2     2441.94     2401.51     24.16 o 
   9   3   2     2110.50     2208.75     26.94 o 
  10   3   2      152.33      140.13     18.31 o 
  11   3   2     1749.38     1896.10     58.17 o 
  12   3   2       25.73       30.12      9.18 o 
  -9   4   2      193.29      185.29      9.77 o 
  -8   4   2     1320.68     1290.20     26.07 o 
  -7   4   2     1022.20     1042.76     21.87 o 
  -6   4   2     1431.45     1389.19     25.28 o 
  -5   4   2     3868.11     4047.55     49.18 o 
  -4   4   2      253.41      309.47      6.24 o 
  -3   4   2     3962.67     4009.16     39.64 o 
  -2   4   2      243.43      220.47      4.24 o 
  -1   4   2     5255.31     5405.27     41.75 o 
   0   4   2     1191.43     1059.08     14.75 o 
   1   4   2     2726.46     2644.89     24.51 o 
   2   4   2    13740.50    13676.92    125.90 o 
   3   4   2     2734.90     2786.87     46.02 o 
   4   4   2    15997.95    16214.46    177.22 o 
   5   4   2       13.83       19.64      1.39 o 
   6   4   2     3463.31     3191.72     40.68 o 
   7   4   2     3860.16     3904.97     42.86 o 
   8   4   2     1726.84     1727.72     18.65 o 
   9   4   2     1532.27     1658.66     24.68 o 
  10   4   2      141.26      147.03      7.78 o 
  11   4   2     1077.41     1157.94     43.48 o 
  12   4   2       92.84      114.56     14.98 o 
  -9   5   2       25.29       28.94      5.34 o 
  -8   5   2     2494.67     2416.73     40.87 o 
  -7   5   2      456.38      439.43     13.80 o 
  -6   5   2      481.42      532.66     14.67 o 
  -5   5   2     5932.08     5599.49     61.92 o 
  -4   5   2     2651.87     2623.56     37.21 o 
  -3   5   2     6703.78     6816.91     67.20 o 
  -2   5   2      208.92      226.86      4.62 o 
  -1   5   2     6956.52     7138.19     62.21 o 
   0   5   2     1343.04     1228.01     13.91 o 
   1   5   2     6409.55     6911.73     54.94 o 
   2   5   2      315.33      285.11      5.49 o 
   3   5   2     3567.70     3597.91     61.50 o 
   4   5   2     8480.81     8314.53     81.48 o 
   5   5   2        5.40        7.12      1.03 o 
   6   5   2     5029.78     5066.03     57.05 o 
   7   5   2     1325.46     1453.64     22.31 o 
   8   5   2     1969.44     1980.98     32.23 o 
   9   5   2     1794.03     1889.89     32.21 o 
  10   5   2      611.80      623.41     19.89 o 
  11   5   2     1671.10     1741.54     32.26 o 
  12   5   2       11.47        9.56      6.44 o 
  -8   6   2     1957.26     1940.58     36.22 o 
  -7   6   2       71.41       59.97      6.37 o 
  -6   6   2     2827.19     2786.22     43.92 o 
  -5   6   2     1152.79     1188.81     19.61 o 
  -4   6   2     1978.93     1976.84     27.05 o 
  -3   6   2     3662.60     3690.28     41.15 o 
  -2   6   2       75.12       97.77      3.38 o 
  -1   6   2     1795.49     1784.09     18.09 o 
   0   6   2        6.99        6.86      2.03 o 
   1   6   2     6386.49     6505.69     55.78 o 
   2   6   2     3091.43     3128.07     30.69 o 
   3   6   2     3956.39     4017.41     44.14 o 
   4   6   2     6727.53     6722.41     78.16 o 
   5   6   2      145.52      157.82      5.76 o 
   6   6   2     5771.49     5866.68     70.16 o 
   7   6   2     1293.12     1311.27     18.40 o 
   8   6   2     2860.23     2797.57     81.45 o 
   9   6   2     1162.13     1207.48     24.16 o 
  10   6   2     1261.35     1249.56     25.70 o 
  11   6   2     1811.21     1908.07     37.61 o 
  12   6   2       84.86       78.06      8.80 o 
  -7   7   2       49.26       52.78      9.40 o 
  -6   7   2     2197.44     2261.96     31.92 o 
  -5   7   2      832.84      837.76     17.37 o 
  -4   7   2     2117.11     2126.19     45.44 o 
  -3   7   2     3695.46     3676.92     43.49 o 
  -2   7   2     2266.89     2264.89     25.51 o 
  -1   7   2     3441.08     3586.55     40.29 o 
   0   7   2        7.51        7.17      1.58 o 
   1   7   2     5334.51     5550.18     43.26 o 
   2   7   2     1024.53      990.66     11.79 o 
   3   7   2     1355.44     1281.86     15.79 o 
   4   7   2      398.09      401.38     13.06 o 
   5   7   2      247.12      216.57      7.11 o 
   6   7   2     2626.29     2575.70     42.51 o 
   7   7   2      156.38      162.72      6.88 o 
   8   7   2     4779.38     4755.04     65.48 o 
   9   7   2      272.93      266.76     10.50 o 
  10   7   2     3441.85     3374.31     62.03 o 
  11   7   2     1813.67     1880.97     39.26 o 
  12   7   2      262.29      242.89     11.89 o 
  -6   8   2     2364.55     2324.07     33.56 o 
  -5   8   2       57.27       40.26      4.40 o 
  -4   8   2     2659.34     2641.48     35.17 o 
  -3   8   2     1753.89     1687.87     24.99 o 
  -2   8   2     2634.62     2778.12     34.35 o 
  -1   8   2     4805.85     4970.26     48.64 o 
   0   8   2      137.42      120.87      5.08 o 
   1   8   2     3064.95     3054.21     31.69 o 
   2   8   2      426.16      420.85     11.27 o 
   3   8   2     3451.40     3411.46     38.75 o 
   4   8   2     2158.46     2143.95     26.55 o 
   5   8   2       10.24       15.59      2.77 o 
   6   8   2     4665.36     4649.30     57.70 o 
   7   8   2     1276.72     1241.48     22.03 o 
   8   8   2     4394.19     4431.39     57.24 o 
   9   8   2      267.01      278.48     11.17 o 
  10   8   2     2766.48     2776.67     45.72 o 
  11   8   2      797.81      803.43     21.27 o 
  12   8   2      456.01      472.21     16.56 o 
  -5   9   2       26.76       27.94      4.13 o 
  -4   9   2     3291.46     3439.96     48.34 o 
  -3   9   2      122.65      118.34      6.75 o 
  -2   9   2     1577.03     1565.60     33.35 o 
  -1   9   2      755.20      823.68     18.75 o 
   0   9   2      205.37      197.30      8.26 o 
   1   9   2     2796.46     2893.51     37.63 o 
   2   9   2      198.58      207.69      5.99 o 
   3   9   2     3124.76     3283.25     42.99 o 
   4   9   2     1712.07     1670.68     22.32 o 
   5   9   2     3309.56     3272.66     37.46 o 
   6   9   2     2915.32     2930.49     40.86 o 
   7   9   2     1332.14     1336.20     26.04 o 
   8   9   2     4684.21     4682.00     66.44 o 
   9   9   2        3.73        9.03      5.49 o 
  10   9   2     1994.57     2050.56     37.61 o 
  11   9   2      231.34      228.00     11.72 o 
  12   9   2      611.71      562.04     18.61 o 
  -4  10   2     1647.28     1667.90     37.52 o 
  -3  10   2      374.17      392.77     15.52 o 
  -2  10   2      660.05      680.53     28.05 o 
  -1  10   2     1295.22     1372.54     23.55 o 
   0  10   2     1273.39     1339.33     26.56 o 
   1  10   2     3492.91     3573.33     53.64 o 
   2  10   2        0.47        7.42      2.05 o 
   3  10   2     4261.99     4255.53     54.13 o 
   4  10   2       22.93       27.71      3.39 o 
   5  10   2     2316.81     2391.99     32.09 o 
   6  10   2     1614.98     1551.50     28.87 o 
   7  10   2       79.36       72.87     10.84 o 
   8  10   2     1804.56     1742.60     37.40 o 
   9  10   2      370.43      356.79     13.41 o 
  10  10   2      483.54      463.22     16.03 o 
  11  10   2      349.33      410.82     15.59 o 
  -3  11   2        0.97        0.63      3.97 o 
  -2  11   2     1362.89     1353.71     35.72 o 
  -1  11   2      961.90     1002.50     21.49 o 
   0  11   2     2356.93     2340.99     44.83 o 
   1  11   2     1803.50     1840.63     48.37 o 
   2  11   2      735.66      723.02     20.75 o 
   3  11   2     3766.14     3919.30     56.01 o 
   4  11   2      109.29      107.38      9.85 o 
   5  11   2     2498.67     2492.18     33.99 o 
   6  11   2      881.34      860.94     16.75 o 
   7  11   2      498.36      514.30     17.11 o 
   8  11   2     2211.04     2201.24     39.29 o 
   9  11   2       83.80       89.23      7.91 o 
  10  11   2     2552.79     2565.03     45.40 o 
  -1  12   2       53.64       69.14      7.51 o 
   0  12   2      712.55      692.01     41.31 o 
   1  12   2     1478.05     1603.31     33.86 o 
   2  12   2     1054.05     1072.10     42.36 o 
   3  12   2     1440.42     1478.48     51.16 o 
   4  12   2        0.62        1.98      3.07 o 
   5  12   2     1739.61     1836.01     44.35 o 
   6  12   2      504.46      519.12     13.14 o 
   7  12   2     2654.85     2787.59     46.48 o 
   8  12   2      765.09      726.40     25.67 o 
   9  12   2      678.69      667.96     25.21 o 
   1  13   2      695.11      705.55     20.17 o 
   2  13   2     1139.65     1115.80     44.93 o 
   3  13   2     1021.76     1104.37     44.29 o 
   5  13   2     1408.00     1509.69     37.09 o 
   6  13   2       40.34       48.93      9.77 o 
   7  13   2     1617.99     1600.80     30.90 o 
   8  13   2      554.81      537.45     40.56 o 
  -5 -12   3     1679.18     1637.33     31.74 o 
  -4 -12   3      181.12      182.12     12.97 o 
  -3 -12   3     2263.99     2332.68     76.66 o 
  -2 -12   3      270.31      309.43     24.48 o 
  -1 -12   3     1760.72     1885.56     68.28 o 
  -8 -11   3     1410.43     1380.78     38.42 o 
  -7 -11   3      430.15      389.14     13.81 o 
  -6 -11   3     2650.35     2710.18     44.35 o 
  -5 -11   3     1448.25     1440.32     28.34 o 
  -4 -11   3      451.45      462.43     17.22 o 
  -3 -11   3     1736.56     1816.60     79.24 o 
  -2 -11   3        9.07        3.05      3.55 o 
  -1 -11   3     1968.40     2152.11     43.07 o 
   0 -11   3       35.52       47.45      6.95 o 
   1 -11   3      503.26      477.51     28.02 o 
   2 -11   3     1188.96     1197.97     32.96 o 
  -9 -10   3       30.12       29.53      6.92 o 
  -8 -10   3     2880.64     2778.07     59.18 o 
  -7 -10   3       36.12       27.22      4.81 o 
  -6 -10   3     1114.94     1056.48     22.74 o 
  -5 -10   3      560.92      582.40     17.44 o 
  -4 -10   3     1015.85     1022.10     21.87 o 
  -3 -10   3     1472.78     1434.84     26.88 o 
  -2 -10   3      510.65      505.09     18.82 o 
  -1 -10   3     2192.70     2229.24     43.44 o 
   0 -10   3       68.19       67.18      6.96 o 
   1 -10   3     2942.85     2884.45     54.11 o 
   2 -10   3      505.24      434.33     17.26 o 
   3 -10   3      614.24      602.73     20.36 o 
 -10  -9   3     1023.71      950.59     30.62 o 
  -9  -9   3       16.00       15.00      6.07 o 
  -8  -9   3     3425.86     3286.87     65.29 o 
  -7  -9   3       49.35       40.92      9.61 o 
  -6  -9   3     1187.12     1199.49     33.57 o 
  -5  -9   3      488.76      461.65     13.42 o 
  -4  -9   3     1527.35     1551.73     27.76 o 
  -3  -9   3     2039.22     1986.13     32.75 o 
  -2  -9   3      745.19      778.37     16.75 o 
  -1  -9   3     1658.63     1711.41     34.97 o 
   0  -9   3       20.71       15.45      4.41 o 
   1  -9   3     3843.54     3753.11     65.19 o 
   2  -9   3      649.80      636.49     18.67 o 
   3  -9   3     1053.23     1067.71     17.89 o 
   4  -9   3      992.35      950.68     17.23 o 
   5  -9   3      214.97      230.39     13.40 o 
 -10  -8   3     1357.17     1319.17     36.35 o 
  -9  -8   3     1015.30     1028.35     30.39 o 
  -8  -8   3     1301.81     1250.42     33.14 o 
  -7  -8   3      376.69      385.34     17.34 o 
  -6  -8   3     2294.94     2287.85     36.04 o 
  -5  -8   3        8.84        7.71      2.74 o 
  -4  -8   3     1537.52     1570.19     25.14 o 
  -3  -8   3     1249.69     1200.92     20.96 o 
  -2  -8   3     3561.44     3623.43     36.20 o 
  -1  -8   3     5730.20     5790.96     63.94 o 
   0  -8   3      913.73      901.72     20.06 o 
   1  -8   3     3010.99     3041.03     28.73 o 
   2  -8   3      226.72      210.48      6.00 o 
   3  -8   3     2479.50     2402.36     27.50 o 
   4  -8   3     1252.36     1212.68     19.18 o 
   5  -8   3      480.82      509.12     13.15 o 
   6  -8   3     1497.99     1423.81     24.79 o 
 -11  -7   3      715.21      695.06     25.45 o 
 -10  -7   3      666.82      682.02     24.28 o 
  -9  -7   3      500.62      474.40     19.09 o 
  -8  -7   3     1298.70     1278.43     32.79 o 
  -7  -7   3      119.92      137.09      8.60 o 
  -6  -7   3     5099.85     4812.13     61.46 o 
  -5  -7   3      113.17      106.42      5.11 o 
  -4  -7   3     4278.89     4232.28     52.17 o 
  -3  -7   3     1219.69     1148.91     15.83 o 
  -2  -7   3     3897.39     3792.75     36.85 o 
  -1  -7   3     1101.46     1084.27     15.09 o 
   0  -7   3      462.98      481.21      7.21 o 
   1  -7   3      463.56      451.14      8.14 o 
   2  -7   3      132.16      130.41      4.39 o 
   3  -7   3     1478.49     1448.10     19.15 o 
   4  -7   3      605.24      572.56     11.09 o 
   5  -7   3     1225.60     1188.76     18.88 o 
   6  -7   3     1890.42     1870.62     35.97 o 
   7  -7   3      324.29      288.97     12.60 o 
 -11  -6   3      923.51      918.67     28.97 o 
 -10  -6   3        6.51        1.88      5.56 o 
  -9  -6   3     1873.68     1809.97     41.30 o 
  -8  -6   3     1605.88     1504.73     35.59 o 
  -7  -6   3     1183.81     1155.61     70.94 o 
  -6  -6   3     6025.05     5842.22     70.98 o 
  -5  -6   3      990.77     1009.68     15.69 o 
  -4  -6   3     6655.75     6608.57     67.09 o 
  -3  -6   3     1589.95     1522.52     17.64 o 
  -2  -6   3     2430.19     2569.95     32.43 o 
  -1  -6   3      634.93      565.17      8.12 o 
   0  -6   3      964.46     1069.24     12.17 o 
   1  -6   3     2732.94     2696.10     23.83 o 
   2  -6   3      805.71      739.40     10.33 o 
   3  -6   3     8247.65     8055.62     69.14 o 
   4  -6   3      356.98      296.99      7.38 o 
   5  -6   3     3662.58     3533.29     39.67 o 
   6  -6   3     1270.06     1232.18     27.48 o 
   7  -6   3      893.04      826.68     21.03 o 
   8  -6   3     1808.22     1757.92     34.53 o 
 -11  -5   3     1212.80     1183.64     54.52 o 
 -10  -5   3      194.76      161.17     11.67 o 
  -9  -5   3     2332.42     2323.47     68.28 o 
  -8  -5   3     1080.28      983.21     26.55 o 
  -7  -5   3     6587.88     6406.80     89.59 o 
  -6  -5   3      538.31      530.48     14.09 o 
  -5  -5   3      618.97      669.76     14.14 o 
  -4  -5   3     4128.78     4143.64     38.34 o 
  -3  -5   3        2.94        3.36      1.94 o 
  -2  -5   3     2084.13     2139.01     21.42 o 
  -1  -5   3      992.54      967.91      9.68 o 
   0  -5   3     2166.09     2011.92     18.54 o 
   1  -5   3     3975.40     3887.50     32.13 o 
   2  -5   3      482.19      453.47      7.01 o 
   3  -5   3     3881.35     3804.13     33.63 o 
   4  -5   3        3.95        7.32      1.80 o 
   5  -5   3     4501.62     4378.33     54.36 o 
   6  -5   3      282.15      287.14     10.86 o 
   7  -5   3     1336.40     1293.23     26.40 o 
   8  -5   3     1251.83     1272.70     36.61 o 
   9  -5   3      203.65      193.82      8.75 o 
 -11  -4   3      893.74      896.81     27.35 o 
 -10  -4   3       41.80       39.11      7.78 o 
  -9  -4   3     2766.55     2785.64     73.06 o 
  -8  -4   3       11.08        5.15      3.47 o 
  -7  -4   3     2991.17     3124.86     48.60 o 
  -6  -4   3     2219.97     2148.10     30.91 o 
  -5  -4   3      268.71      288.38      7.71 o 
  -4  -4   3     5939.73     5862.39     64.36 o 
  -3  -4   3       43.23       52.63      2.54 o 
  -2  -4   3     4261.08     4109.09     30.84 o 
  -1  -4   3     3781.13     3934.08     31.95 o 
   0  -4   3     7241.28     7376.18     57.76 o 
   1  -4   3     3879.23     3775.85     30.60 o 
   2  -4   3     1356.85     1359.39     14.45 o 
   3  -4   3     3133.98     3093.14     30.20 o 
   4  -4   3       13.80        8.70      1.78 o 
   5  -4   3     3009.36     3081.79     33.59 o 
   6  -4   3        2.63        9.32      3.48 o 
   7  -4   3      794.98      799.26     18.90 o 
   8  -4   3     1466.70     1457.57     49.97 o 
   9  -4   3      922.09      927.68     23.22 o 
 -11  -3   3      922.15      792.15     37.74 o 
 -10  -3   3      262.22      250.79     13.04 o 
  -9  -3   3     2750.09     2783.56     53.63 o 
  -8  -3   3      105.61      102.16     11.27 o 
  -7  -3   3     2921.58     2849.33     51.79 o 
  -6  -3   3     1667.47     1714.44     22.75 o 
  -5  -3   3     1029.64     1047.79     13.51 o 
  -4  -3   3     4175.36     4018.26     39.08 o 
  -3  -3   3      862.24      905.68     10.78 o 
  -2  -3   3    16844.79    17560.23    148.37 o 
  -1  -3   3     3753.77     4299.20     40.83 o 
   0  -3   3     8773.01     8610.20     96.54 o 
   1  -3   3      589.57      534.51      7.93 o 
   2  -3   3     5619.85     5448.72     52.17 o 
   3  -3   3     6576.42     6424.20     61.95 o 
   4  -3   3       30.07       43.54      3.17 o 
   5  -3   3     3375.29     3410.17     33.15 o 
   6  -3   3        6.39        6.26      2.38 o 
   7  -3   3     4697.94     4583.97     54.87 o 
   8  -3   3      978.68      994.56     18.92 o 
   9  -3   3      964.27      955.85     24.25 o 
  10  -3   3      911.43      918.76     16.81 o 
 -11  -2   3     1601.56     1499.74     55.19 o 
 -10  -2   3      891.36      949.38     40.15 o 
  -9  -2   3     2638.82     2655.04     50.84 o 
  -8  -2   3      209.67      220.71      8.65 o 
  -7  -2   3     4990.58     5021.51     58.49 o 
  -6  -2   3     2729.65     2690.98     27.07 o 
  -5  -2   3     2409.54     2516.25     24.96 o 
  -4  -2   3     2196.89     2030.98     22.99 o 
  -3  -2   3     2077.69     2231.08     24.98 o 
  -2  -2   3     9794.98    10062.81    108.26 o 
  -1  -2   3     6175.91     6659.73     56.11 o 
   0  -2   3     9420.35     8856.56     88.88 o 
   1  -2   3     4884.19     4877.26     62.16 o 
   2  -2   3     2096.55     2066.00     25.49 o 
   3  -2   3    12773.87    14080.85    146.72 o 
   4  -2   3     1095.57     1153.60     14.03 o 
   5  -2   3     5200.94     5396.96     50.81 o 
   6  -2   3        0.31        3.56      1.44 o 
   7  -2   3     3851.25     3930.07     56.59 o 
   8  -2   3       94.62      105.57      8.74 o 
   9  -2   3     1739.02     1751.53     33.66 o 
  10  -2   3      738.78      771.38     16.81 o 
  11  -2   3      876.63      889.61     18.69 o 
 -11  -1   3      201.87      159.76     17.72 o 
 -10  -1   3      241.13      252.60     13.45 o 
  -9  -1   3     2921.10     2873.56     55.13 o 
  -8  -1   3       98.84       85.80      5.78 o 
  -7  -1   3     2798.64     2760.16     40.03 o 
  -6  -1   3      658.93      619.63     10.40 o 
  -5  -1   3     5593.75     5819.60     51.92 o 
  -4  -1   3     1791.83     1829.75     20.35 o 
  -3  -1   3     7601.38     7533.03     68.88 o 
  -2  -1   3     3664.81     3417.14     32.69 o 
  -1  -1   3     5446.73     6008.62     63.73 o 
   0  -1   3    12869.65    13133.78    166.75 o 
   1  -1   3     1609.63     1686.60     29.57 o 
   2  -1   3     2366.48     2215.52     30.57 o 
   3  -1   3     2353.24     2429.70     32.03 o 
   4  -1   3     5261.40     5592.21     59.33 o 
   5  -1   3     6868.54     6874.31     89.51 o 
   6  -1   3      135.50      127.18      6.40 o 
   7  -1   3     3952.70     3987.76     83.25 o 
   8  -1   3       26.17       34.17      4.75 o 
   9  -1   3     2584.18     2679.96     65.02 o 
  10  -1   3     1121.62     1120.67     29.19 o 
  11  -1   3      437.51      455.39     12.60 o 
 -11   0   3      528.09      474.26     21.63 o 
 -10   0   3      784.07      827.52     25.88 o 
  -9   0   3     3363.60     3291.51     62.21 o 
  -8   0   3     1514.24     1498.51     34.01 o 
  -7   0   3     4701.79     4623.17     61.29 o 
  -6   0   3     1062.89     1037.93     16.52 o 
  -5   0   3     4577.21     4585.72     47.68 o 
  -4   0   3      875.81      842.24     13.13 o 
  -3   0   3     1571.60     1449.98     17.51 o 
  -2   0   3     2796.83     2912.79     29.88 o 
  -1   0   3      320.21      362.30      6.41 o 
   0   0   3     1379.73     1215.60     18.32 o 
   1   0   3     7291.13     7805.87    150.37 o 
   2   0   3    15292.13    15151.95    224.42 o 
   3   0   3     3362.50     3394.99     41.75 o 
   4   0   3     5594.14     5817.08    101.83 o 
   5   0   3     1152.23     1174.54     20.02 o 
   6   0   3     2589.82     2633.54     38.55 o 
   7   0   3     4032.94     4065.55     56.05 o 
   8   0   3       42.11       48.60      6.94 o 
   9   0   3     2716.51     2865.22     36.63 o 
  10   0   3      646.00      714.78     14.68 o 
  11   0   3     1035.02     1040.92     19.34 o 
 -10   1   3      838.32      825.58     26.90 o 
  -9   1   3      331.77      309.84     18.28 o 
  -8   1   3     3738.43     3626.20    100.31 o 
  -7   1   3     2682.17     2549.97     48.78 o 
  -6   1   3      157.53      185.54      9.20 o 
  -5   1   3     6631.65     6689.10     72.86 o 
  -4   1   3      772.35      784.36     12.40 o 
  -3   1   3    19195.44    20291.01    180.97 o 
  -2   1   3     2762.84     2784.56     34.60 o 
  -1   1   3     3474.39     3310.76     45.17 o 
   0   1   3    18107.35    17279.68    221.30 o 
   1   1   3     7774.08     8326.92    159.65 o 
   2   1   3      506.50      499.78      9.43 o 
   3   1   3      793.46      809.76     15.67 o 
   4   1   3     6236.51     6432.76     95.63 o 
   5   1   3     1440.64     1443.68     22.46 o 
   6   1   3     3109.11     3268.92     67.06 o 
   7   1   3     4306.63     4468.21     72.96 o 
   8   1   3      722.26      770.49     17.40 o 
   9   1   3     7479.81     7556.44     81.00 o 
  10   1   3       68.63       89.95      5.04 o 
  11   1   3     1617.19     1632.54     25.02 o 
  12   1   3      741.70      775.10     20.61 o 
 -10   2   3     1924.13     1889.27     45.34 o 
  -9   2   3      242.13      226.98     24.32 o 
  -8   2   3     1598.45     1557.37     33.25 o 
  -7   2   3     2849.13     2820.34     41.49 o 
  -6   2   3      472.23      495.03     12.34 o 
  -5   2   3     4323.70     4539.18     52.31 o 
  -4   2   3     1026.00     1032.74     15.71 o 
  -3   2   3     7312.51     7445.54     72.46 o 
  -2   2   3     2108.88     1954.94     21.52 o 
  -1   2   3     8790.10     9525.16     99.71 o 
   0   2   3      145.53      182.00      4.11 o 
   1   2   3     3153.68     2980.20     39.71 o 
   2   2   3      710.47      644.07     11.25 o 
   3   2   3      120.88      153.26      7.89 o 
   4   2   3     4297.20     4055.83    435.93 o 
   5   2   3     1447.97     1494.21     22.35 o 
   6   2   3     2988.19     3002.09     58.70 o 
   7   2   3     5819.64     6017.32     75.60 o 
   8   2   3     3701.35     3808.81     52.36 o 
   9   2   3     3036.89     3108.72     37.08 o 
  10   2   3      268.73      265.01      8.90 o 
  11   2   3     2105.58     2109.31     29.26 o 
  12   2   3       59.05       49.64      6.35 o 
 -10   3   3     1500.25     1549.65     42.76 o 
  -9   3   3      882.99      943.26     21.89 o 
  -8   3   3     2183.37     2129.79     35.60 o 
  -7   3   3     2566.14     2596.70     39.93 o 
  -6   3   3     2050.35     2019.11     31.96 o 
  -5   3   3     5196.33     5073.52     58.50 o 
  -4   3   3      468.68      482.14     10.00 o 
  -3   3   3     8487.51     8684.36    105.13 o 
  -2   3   3     2173.62     2378.28     21.32 o 
  -1   3   3    10654.97    10829.11     91.37 o 
   0   3   3     3899.77     3799.57     41.63 o 
   1   3   3     2093.23     2414.45     27.29 o 
   2   3   3    56323.73    52735.14    682.99 o 
   3   3   3     3126.01     3243.19     43.42 o 
   4   3   3     7258.90     7542.01    143.70 o 
   5   3   3     2229.12     2715.18     48.89 o 
   6   3   3     7800.52     8345.93    166.87 o 
   7   3   3     1594.42     1598.28     31.22 o 
   8   3   3     2856.96     3047.34     61.90 o 
   9   3   3     2773.14     2899.30     28.80 o 
  10   3   3      204.39      198.76      9.06 o 
  11   3   3     2093.68     2128.06     37.20 o 
  12   3   3       13.33       12.67      7.09 o 
  -9   4   3       36.21       35.04      5.52 o 
  -8   4   3     1855.71     1814.49     32.86 o 
  -7   4   3      943.10      901.42     26.23 o 
  -6   4   3     1884.50     1763.38     29.90 o 
  -5   4   3     1129.28     1036.76     20.04 o 
  -4   4   3      987.59      986.52     14.21 o 
  -3   4   3     2075.53     2037.87     27.48 o 
  -2   4   3      220.53      221.11      3.84 o 
  -1   4   3    12271.00    12803.64     99.09 o 
   0   4   3     2998.21     2939.58     32.21 o 
   1   4   3       17.79       24.67      1.80 o 
   2   4   3     8426.77     8618.81     90.61 o 
   3   4   3     2646.45     2799.82     31.90 o 
   4   4   3    14739.22    15577.52    159.04 o 
   5   4   3       88.82      110.94      2.69 o 
   6   4   3     5679.16     5848.95    101.86 o 
   7   4   3      327.18      283.78      8.52 o 
   8   4   3     3480.69     3684.31     50.55 o 
   9   4   3     2177.36     2152.92     22.62 o 
  10   4   3      257.58      254.07      8.62 o 
  11   4   3     2110.72     2158.75     65.06 o 
  12   4   3       82.08       81.97     12.83 o 
  -8   5   3     3078.33     3070.08     48.81 o 
  -7   5   3      236.50      261.31     10.68 o 
  -6   5   3      790.87      773.96     18.71 o 
  -5   5   3     1620.84     1604.99     32.49 o 
  -4   5   3      658.12      705.65     12.38 o 
  -3   5   3     3498.58     3506.74     34.87 o 
  -2   5   3       33.20       32.75      1.94 o 
  -1   5   3     5007.22     5092.63     39.92 o 
   0   5   3     1101.13     1233.03     13.86 o 
   1   5   3    10607.46    10969.24     92.91 o 
   2   5   3     6756.11     6981.65     66.75 o 
   3   5   3     1201.58     1320.54     17.58 o 
   4   5   3     6540.48     6612.15     98.58 o 
   5   5   3      490.00      495.01      8.74 o 
   6   5   3     1939.27     2007.24     23.35 o 
   7   5   3     1213.25     1254.40     16.87 o 
   8   5   3     1459.98     1552.79     23.43 o 
   9   5   3     1727.15     1769.87     31.09 o 
  10   5   3      659.69      709.42     17.75 o 
  11   5   3     1260.28     1312.35     26.68 o 
  12   5   3      219.08      180.75     17.45 o 
  -8   6   3     2665.97     2625.16     44.84 o 
  -7   6   3       15.39        9.62      3.54 o 
  -6   6   3     1198.81     1179.30     24.63 o 
  -5   6   3      725.84      762.01     14.90 o 
  -4   6   3     2448.06     2461.07     48.92 o 
  -3   6   3     3907.49     3936.12     39.38 o 
  -2   6   3     1051.85     1060.08     13.46 o 
  -1   6   3     4331.19     4478.91     56.49 o 
   0   6   3       21.30       18.70      1.78 o 
   1   6   3     9459.52     9616.39     75.74 o 
   2   6   3     2948.72     3142.82     31.69 o 
   3   6   3     1843.83     1921.61     20.61 o 
   4   6   3     4016.88     3970.92     46.27 o 
   5   6   3     2580.96     2564.89     28.92 o 
   6   6   3     8112.21     8418.12     96.85 o 
   7   6   3      904.05      876.62     21.42 o 
   8   6   3     2995.77     3243.88     57.47 o 
   9   6   3     1024.48     1067.47     22.16 o 
  10   6   3     2250.86     2309.21     38.62 o 
  11   6   3      645.04      653.65     17.99 o 
  12   6   3       50.58       55.91      9.33 o 
  -7   7   3        2.13        6.65      3.54 o 
  -6   7   3     2545.77     2497.31     36.30 o 
  -5   7   3     1197.94     1154.56     27.56 o 
  -4   7   3     2110.76     1996.28     32.15 o 
  -3   7   3     3798.05     3720.68     50.73 o 
  -2   7   3     1930.49     1972.05     23.02 o 
  -1   7   3     7201.31     7127.21     65.37 o 
   0   7   3      323.04      363.94      6.84 o 
   1   7   3      816.59      829.30     11.90 o 
   2   7   3       16.65       23.32      1.67 o 
   3   7   3     3380.95     3274.23     33.05 o 
   4   7   3     3522.59     3484.88     44.38 o 
   5   7   3      885.42      917.76     16.09 o 
   6   7   3     2243.46     2374.63     38.11 o 
   7   7   3      130.57      124.83      6.91 o 
   8   7   3     4923.98     5000.99     69.89 o 
   9   7   3      350.21      349.37      8.62 o 
  10   7   3     2379.49     2446.55     50.70 o 
  11   7   3      978.36     1002.51     23.47 o 
  12   7   3      197.49      219.21     27.03 o 
  -6   8   3     2635.10     2661.87     37.11 o 
  -5   8   3       21.77       19.19      3.48 o 
  -4   8   3     3095.25     3005.65     40.38 o 
  -3   8   3     1320.70     1318.70     21.27 o 
  -2   8   3     3466.82     3489.89     39.21 o 
  -1   8   3      679.06      729.80     16.33 o 
   0   8   3      237.26      252.43      6.56 o 
   1   8   3     3101.06     3187.78     36.36 o 
   2   8   3     1018.57     1076.26     13.86 o 
   3   8   3     5138.49     5221.60     55.26 o 
   4   8   3     1825.84     1889.28     23.86 o 
   5   8   3     1900.57     1925.73     32.82 o 
   6   8   3     5669.30     5805.03     81.06 o 
   7   8   3     2856.68     2924.89     46.87 o 
   8   8   3     3613.12     3742.91     54.29 o 
   9   8   3      126.37      123.31      9.44 o 
  10   8   3     1297.21     1316.20     29.28 o 
  11   8   3      640.55      653.04     23.50 o 
  12   8   3      698.51      671.87     36.46 o 
  -5   9   3       26.63       25.58      4.05 o 
  -4   9   3     3460.84     3518.41     44.93 o 
  -3   9   3      466.27      467.13     11.94 o 
  -2   9   3      842.01      917.37     31.08 o 
  -1   9   3     1532.52     1521.32     31.70 o 
   0   9   3      391.49      407.66     10.36 o 
   1   9   3     2642.22     2791.37     36.40 o 
   2   9   3       25.78       35.81      2.84 o 
   3   9   3     3775.67     4061.38     53.32 o 
   4   9   3      184.96      174.82      6.68 o 
   5   9   3     2833.83     2853.43     45.88 o 
   6   9   3     1705.08     1693.49     31.58 o 
   7   9   3      209.14      228.45     11.05 o 
   8   9   3     2380.02     2419.90     39.76 o 
   9   9   3        0.82       -1.06      2.65 o 
  10   9   3     2410.01     2400.62     41.62 o 
  11   9   3      465.97      427.32     15.33 o 
  12   9   3      978.11     1016.43     26.91 o 
  -4  10   3     1140.53     1110.20     29.24 o 
  -3  10   3      190.04      192.10     11.14 o 
  -2  10   3     1990.31     1972.80     73.01 o 
  -1  10   3     1281.58     1234.59     73.33 o 
   0  10   3     2301.26     2267.72     37.92 o 
   1  10   3     3419.66     3511.26     44.72 o 
   2  10   3      115.96      123.96      4.94 o 
   3  10   3     6767.19     6543.75     77.41 o 
   4  10   3       50.95       71.39      5.20 o 
   5  10   3     2255.23     2317.93     31.03 o 
   6  10   3     1214.96     1262.57     24.85 o 
   7  10   3      159.40      178.36      9.68 o 
   8  10   3     2101.79     2114.22     51.66 o 
   9  10   3      176.81      163.11      9.30 o 
  10  10   3     3034.31     3132.59     52.02 o 
  11  10   3       50.74       65.82     15.65 o 
  -3  11   3       57.56       58.71      7.39 o 
  -2  11   3     1627.94     1668.32     36.79 o 
  -1  11   3      273.65      269.43     10.52 o 
   0  11   3     1800.38     1890.18     38.04 o 
   1  11   3     1595.34     1599.44     32.73 o 
   2  11   3      353.81      370.89     12.24 o 
   3  11   3     1711.67     1806.95     31.28 o 
   4  11   3      339.41      315.23     27.53 o 
   5  11   3     2630.99     2680.13     39.11 o 
   6  11   3      589.63      612.26     22.76 o 
   7  11   3     1315.24     1305.89     33.98 o 
   8  11   3     1774.25     1798.64     42.97 o 
   9  11   3     1308.09     1294.36     53.41 o 
  10  11   3     1178.34     1249.72     36.13 o 
  11  11   3      209.59      205.32     15.15 o 
  -1  12   3       83.56       72.96     12.72 o 
   0  12   3      730.13      774.24     21.72 o 
   1  12   3     1274.51     1259.93     28.39 o 
   2  12   3      465.05      461.83     25.39 o 
   4  12   3        3.33        5.45      4.06 o 
   5  12   3     2590.00     2578.85     52.29 o 
   6  12   3      386.11      409.74     13.18 o 
   7  12   3     2086.71     2035.53     46.38 o 
   8  12   3     1285.57     1305.48     35.92 o 
   9  12   3      739.35      714.75     52.66 o 
  10  12   3      639.46      677.75     26.17 o 
   1  13   3      536.91      577.20     22.06 o 
   5  13   3     1904.55     1931.81     43.44 o 
   6  13   3        0.32        8.08      4.88 o 
   7  13   3     2171.28     2217.34     38.31 o 
   8  13   3      188.55      158.45     13.04 o 
  -7 -11   4      217.93      217.84     10.92 o 
  -6 -11   4     2627.75     2697.44     44.80 o 
  -5 -11   4      997.71      951.48     22.29 o 
  -4 -11   4      492.75      459.05     14.59 o 
  -3 -11   4     1660.33     1719.71     41.59 o 
  -2 -11   4       25.84       27.49      5.03 o 
  -1 -11   4     1590.85     1629.44     68.47 o 
   0 -11   4       24.81       14.07      5.50 o 
   1 -11   4      453.24      469.75     17.82 o 
  -8 -10   4     2560.63     2469.52     55.60 o 
  -7 -10   4       45.39       58.23      6.24 o 
  -6 -10   4     1441.17     1413.32     28.00 o 
  -5 -10   4      531.13      542.27     15.61 o 
  -4 -10   4     1226.34     1219.92     24.89 o 
  -3 -10   4      934.95      960.49     21.18 o 
  -2 -10   4      156.57      169.70     13.09 o 
  -1 -10   4     1073.57     1128.11     28.67 o 
   0 -10   4        1.66        4.17      3.64 o 
   1 -10   4     3037.43     3170.81     58.81 o 
   2 -10   4      818.55      835.34     24.16 o 
   3 -10   4      986.56      981.23     27.33 o 
  -9  -9   4      183.79      191.55     14.07 o 
  -8  -9   4     2277.58     2126.75     49.10 o 
  -7  -9   4       48.65       35.35      6.08 o 
  -6  -9   4     1384.14     1448.88     27.61 o 
  -5  -9   4       17.00       13.62      3.74 o 
  -4  -9   4      956.06      937.89     20.36 o 
  -3  -9   4     1135.27     1115.01     38.89 o 
  -2  -9   4     1092.83     1111.33     22.55 o 
  -1  -9   4     4545.50     4418.32     96.20 o 
   0  -9   4        2.45        0.11      3.19 o 
   1  -9   4     3648.60     3531.63     62.78 o 
   2  -9   4      300.08      267.49     12.65 o 
   3  -9   4      970.59      950.18     16.86 o 
   4  -9   4      821.88      782.04     15.56 o 
 -10  -8   4      748.11      724.92     26.31 o 
  -9  -8   4      466.84      490.94     20.71 o 
  -8  -8   4      914.64      849.35     27.09 o 
  -7  -8   4      123.95      139.84     10.96 o 
  -6  -8   4     1975.65     1885.45     32.06 o 
  -5  -8   4        0.47       11.33      3.35 o 
  -4  -8   4     1195.97     1229.45     23.47 o 
  -3  -8   4      919.29      951.08     22.74 o 
  -2  -8   4     2154.51     2208.79     25.93 o 
  -1  -8   4     3100.10     3131.18     45.20 o 
   0  -8   4      121.71      139.38      7.16 o 
   1  -8   4     3524.00     3454.59     70.18 o 
   2  -8   4        7.96        4.04      1.82 o 
   3  -8   4     1556.64     1553.10     22.82 o 
   4  -8   4      696.80      711.01     12.99 o 
   5  -8   4      617.06      595.55     13.13 o 
   6  -8   4     1321.38     1412.37     24.86 o 
 -10  -7   4      151.69      140.39     16.94 o 
  -9  -7   4      704.83      733.26     24.84 o 
  -8  -7   4     1952.52     1819.45     42.24 o 
  -7  -7   4       22.71       24.58      6.10 o 
  -6  -7   4     3163.52     3169.14     42.43 o 
  -5  -7   4       43.85       45.85      4.39 o 
  -4  -7   4     7209.80     7248.80     83.88 o 
  -3  -7   4      154.93      186.08      7.12 o 
  -2  -7   4     4476.81     4660.60     44.47 o 
  -1  -7   4     2560.51     2543.45     27.12 o 
   0  -7   4     2021.52     2025.08     22.15 o 
   1  -7   4     1830.03     1835.83     20.23 o 
   2  -7   4       68.18       77.33      3.86 o 
   3  -7   4     1560.31     1563.31     19.01 o 
   4  -7   4      953.71      913.60     15.60 o 
   5  -7   4     1368.15     1379.33     20.94 o 
   6  -7   4     1185.13     1124.44     25.42 o 
   7  -7   4      513.71      482.26     20.72 o 
 -10  -6   4      232.55      227.86     13.87 o 
  -9  -6   4     1766.08     1658.13     61.55 o 
  -8  -6   4      955.52      959.68     39.19 o 
  -7  -6   4     1907.34     1861.86     40.95 o 
  -6  -6   4     2640.01     2498.18     50.59 o 
  -5  -6   4     3298.98     3231.41     52.58 o 
  -4  -6   4     1737.31     1718.64     25.59 o 
  -3  -6   4      535.49      531.91     11.79 o 
  -2  -6   4     2046.98     1949.05     23.63 o 
  -1  -6   4     1166.95     1152.09     12.99 o 
   0  -6   4     1481.59     1414.01     13.66 o 
   1  -6   4      484.08      468.80      6.88 o 
   2  -6   4      105.89      107.92      4.32 o 
   3  -6   4     6659.07     6589.98     58.21 o 
   4  -6   4       28.02       29.25      2.79 o 
   5  -6   4     3388.92     3354.21     41.16 o 
   6  -6   4     1542.88     1449.07     25.22 o 
   7  -6   4      981.60      966.22     23.13 o 
   8  -6   4     1225.23     1257.56     39.32 o 
 -11  -5   4      834.37      808.77     26.95 o 
 -10  -5   4      135.52      165.07     12.11 o 
  -9  -5   4     2357.74     2338.96     49.46 o 
  -8  -5   4     1064.52      989.78     27.27 o 
  -7  -5   4     3648.15     3598.44     56.28 o 
  -6  -5   4     4194.14     3994.61    109.54 o 
  -5  -5   4     1468.98     1474.40     24.69 o 
  -4  -5   4     6684.30     6671.87     75.36 o 
  -3  -5   4       45.91       40.05      3.24 o 
  -2  -5   4     1497.15     1532.87     16.81 o 
  -1  -5   4      873.55      882.06     11.54 o 
   0  -5   4     1312.80     1364.62     13.69 o 
   1  -5   4     3391.06     3300.69     29.55 o 
   2  -5   4     1638.93     1663.29     17.56 o 
   3  -5   4     2021.16     1964.48     20.05 o 
   4  -5   4        4.45       16.16      3.67 o 
   5  -5   4     5341.74     5338.45     58.23 o 
   6  -5   4      600.65      558.08     13.72 o 
   7  -5   4     1064.97     1024.17     23.03 o 
   8  -5   4      868.59      846.63     21.33 o 
   9  -5   4      185.10      196.90     10.77 o 
 -11  -4   4     1069.75     1021.38     30.22 o 
 -10  -4   4      138.84      145.89     10.96 o 
  -9  -4   4     2564.60     2509.83     60.31 o 
  -8  -4   4       19.70       19.70      5.05 o 
  -7  -4   4     4755.44     4897.08     82.12 o 
  -6  -4   4      587.13      574.75     15.40 o 
  -5  -4   4     2116.76     2025.98     29.77 o 
  -4  -4   4     6532.44     6578.10     74.27 o 
  -3  -4   4       73.34       76.79      3.42 o 
  -2  -4   4     7577.13     7756.16     59.16 o 
  -1  -4   4     2072.08     2127.43     18.90 o 
   0  -4   4     4160.33     4357.23     36.17 o 
   1  -4   4      664.42      651.65      9.79 o 
   2  -4   4     4242.11     4245.44     38.66 o 
   3  -4   4     6288.99     6113.54     53.77 o 
   4  -4   4       39.93       32.81      3.09 o 
   5  -4   4     6251.50     6031.92     59.16 o 
   6  -4   4        2.90        8.03      2.41 o 
   7  -4   4     2622.81     2606.00     36.64 o 
   8  -4   4     1063.49     1043.68     31.70 o 
   9  -4   4      487.85      478.25     15.50 o 
 -11  -3   4     1481.84     1596.26     58.51 o 
 -10  -3   4      266.83      292.21     14.55 o 
  -9  -3   4     1382.50     1340.32     32.62 o 
  -8  -3   4       54.13       54.43      6.69 o 
  -7  -3   4     5700.48     5419.64     88.50 o 
  -6  -3   4      428.96      437.03      9.58 o 
  -5  -3   4      503.76      469.37      9.01 o 
  -4  -3   4     2390.12     2315.62     24.50 o 
  -3  -3   4       29.15       39.31      3.95 o 
  -2  -3   4     2586.83     2601.62     20.07 o 
  -1  -3   4       42.76       57.31      2.18 o 
   0  -3   4     3793.83     3574.72     33.54 o 
   1  -3   4     1259.24     1165.13     12.78 o 
   2  -3   4     4224.97     4247.35     42.05 o 
   3  -3   4     5314.40     5232.61     51.14 o 
   4  -3   4      273.48      256.09      6.19 o 
   5  -3   4     4275.36     4258.80     43.87 o 
   6  -3   4        0.53        7.25      1.93 o 
   7  -3   4     2704.85     2716.51     36.76 o 
   8  -3   4      505.95      499.06     14.50 o 
   9  -3   4     1699.86     1636.68     30.96 o 
  10  -3   4     1172.79     1165.65     21.29 o 
 -11  -2   4      490.22      456.36     28.40 o 
 -10  -2   4     1179.65     1084.93     44.07 o 
  -9  -2   4     2414.74     2323.75     48.85 o 
  -8  -2   4       34.83       31.34      5.42 o 
  -7  -2   4     3372.39     3355.27     47.06 o 
  -6  -2   4      571.53      585.16      9.61 o 
  -5  -2   4     5015.12     5188.11     55.77 o 
  -4  -2   4      988.29     1000.84     16.57 o 
  -3  -2   4     3411.25     3657.12     44.60 o 
  -2  -2   4     5893.83     5828.67     59.29 o 
  -1  -2   4     3809.58     4237.87     39.52 o 
   0  -2   4    12725.55    13235.07    128.65 o 
   1  -2   4     2125.31     1993.72     27.01 o 
   2  -2   4     2333.39     2283.78     28.24 o 
   3  -2   4     6014.33     5853.71     65.05 o 
   4  -2   4       70.30       72.48      5.04 o 
   5  -2   4     6519.32     6705.22     75.27 o 
   6  -2   4        5.31        3.85      1.81 o 
   7  -2   4     1749.30     1699.15     22.82 o 
   8  -2   4        3.06       16.18      4.73 o 
   9  -2   4     1903.86     1951.88     29.74 o 
  10  -2   4      675.79      658.31     16.84 o 
  11  -2   4      881.32      935.75     16.97 o 
 -11  -1   4      384.13      365.69     25.55 o 
 -10  -1   4      427.21      447.07     27.00 o 
  -9  -1   4     3006.48     3030.62     57.55 o 
  -8  -1   4        4.95        9.89      3.14 o 
  -7  -1   4     1535.60     1627.66     29.64 o 
  -6  -1   4       24.95       31.84      3.05 o 
  -5  -1   4     5972.88     5878.97     56.17 o 
  -4  -1   4        8.51       16.45      1.63 o 
  -3  -1   4     3354.69     3387.77     30.29 o 
  -2  -1   4     5866.37     5946.99     59.29 o 
  -1  -1   4     5239.75     5545.43     53.20 o 
   0  -1   4     7551.20     7898.03     87.43 o 
   1  -1   4       57.01       70.68      3.55 o 
   2  -1   4     9641.20     9167.53     96.52 o 
   3  -1   4    10312.28    10797.08    125.45 o 
   4  -1   4     6220.68     6744.13     81.47 o 
   5  -1   4     1677.33     1680.17     23.89 o 
   6  -1   4     1138.97     1212.12     18.32 o 
   7  -1   4     3243.47     3282.72     48.70 o 
   8  -1   4      284.61      308.30     11.33 o 
   9  -1   4     2245.35     2267.90     39.27 o 
  10  -1   4      679.89      671.85     19.14 o 
  11  -1   4      434.17      396.44      9.92 o 
 -10   0   4      939.62      933.72     27.85 o 
  -9   0   4     1763.53     1831.83     40.92 o 
  -8   0   4     1236.64     1294.72     40.21 o 
  -7   0   4     5558.06     5495.51     71.74 o 
  -6   0   4     1367.01     1398.83     21.64 o 
  -5   0   4     5096.68     5031.96     52.20 o 
  -4   0   4      831.93      783.58     10.24 o 
  -3   0   4     4025.02     4291.92     44.81 o 
  -2   0   4     6899.35     6882.05     67.81 o 
  -1   0   4      248.44      205.58      7.01 o 
   0   0   4     7278.16     7207.11     79.10 o 
   1   0   4     3165.27     3123.88    127.63 o 
   2   0   4     8770.97     9051.61    222.03 o 
   3   0   4      304.54      316.20      7.02 o 
   4   0   4    13871.11    14250.45    142.28 o 
   5   0   4     2224.68     2129.43     25.93 o 
   6   0   4     3052.51     3129.04     44.42 o 
   7   0   4     3634.17     3559.81     50.95 o 
   8   0   4      505.68      551.88     14.84 o 
   9   0   4      926.66      878.67     20.67 o 
  10   0   4      428.10      420.58     10.85 o 
  11   0   4     1175.06     1266.72     21.95 o 
 -10   1   4      679.01      632.79     50.25 o 
  -9   1   4      541.50      485.40     18.94 o 
  -8   1   4     2218.96     2242.89     54.30 o 
  -7   1   4     1645.01     1540.47     34.14 o 
  -6   1   4       26.27       33.39      7.30 o 
  -5   1   4     6889.88     7013.69     77.64 o 
  -4   1   4      841.76      944.18     21.02 o 
  -3   1   4     5057.70     5024.16     61.92 o 
  -2   1   4    11781.47    12315.73    114.15 o 
  -1   1   4     1088.95     1037.64     12.74 o 
   0   1   4     5140.48     5487.76     71.88 o 
   1   1   4    32921.73    34088.15    509.96 o 
   2   1   4     2432.46     2312.55     47.56 o 
   3   1   4       61.09       55.14      2.47 o 
   4   1   4    10539.46    10341.85    104.00 o 
   5   1   4     4891.71     4859.11     61.78 o 
   6   1   4     3698.82     3887.04     52.37 o 
   7   1   4     2884.42     2959.54     43.04 o 
   8   1   4      882.07      819.56     22.03 o 
   9   1   4     5581.34     5751.12     77.79 o 
  10   1   4       58.44       55.35      4.07 o 
  11   1   4     1899.90     1916.52     28.08 o 
  12   1   4      562.83      578.00     13.44 o 
 -10   2   4     1668.67     1686.29    123.52 o 
  -9   2   4      177.93      139.31     23.35 o 
  -8   2   4     1647.71     1619.60     62.11 o 
  -7   2   4     3284.43     3087.30     57.81 o 
  -6   2   4     2740.74     2728.15     50.84 o 
  -5   2   4     6023.51     6009.93     67.32 o 
  -4   2   4      384.72      384.85      8.53 o 
  -3   2   4     6843.68     6930.78     78.20 o 
  -2   2   4     2554.03     2698.87     27.64 o 
  -1   2   4      534.77      541.65      7.90 o 
   0   2   4       92.85       66.12      4.16 o 
   1   2   4      122.09      126.86      8.05 o 
   2   2   4    25069.08    24246.81    462.48 o 
   4   2   4     9939.21     9926.77    116.60 o 
   5   2   4     1614.83     1665.25     24.55 o 
   6   2   4     6724.78     6883.60     73.21 o 
   7   2   4     2575.04     2707.88     38.27 o 
   8   2   4      660.50      674.46     15.06 o 
   9   2   4     2843.30     3006.50     45.36 o 
  10   2   4       59.61       66.90      3.94 o 
  11   2   4     2085.18     2130.53     32.70 o 
  12   2   4      136.73      131.73      5.96 o 
  -9   3   4      179.32      179.29     12.53 o 
  -8   3   4     2009.61     1974.07     44.34 o 
  -7   3   4      978.51      941.07     24.74 o 
  -6   3   4     4331.78     4306.56     58.07 o 
  -5   3   4     3365.09     3366.19     41.80 o 
  -4   3   4        2.54        4.05      1.75 o 
  -3   3   4     4367.42     4634.13     47.91 o 
  -2   3   4      918.56     1112.56     11.75 o 
  -1   3   4     7196.02     7434.02     67.70 o 
   0   3   4      595.25      548.16      9.43 o 
   1   3   4     1048.38     1089.81     15.35 o 
   2   3   4      399.35      358.23      7.48 o 
   3   3   4      325.30      315.80      7.15 o 
   4   3   4    16264.25    16225.96    158.68 o 
   5   3   4     2648.88     2970.50     31.54 o 
   6   3   4     3720.28     3672.24     47.79 o 
   7   3   4      708.28      730.61     14.75 o 
   8   3   4     2365.43     2415.01     47.72 o 
   9   3   4     1991.54     2085.35     38.99 o 
  10   3   4      141.69      176.76      6.39 o 
  11   3   4     2560.04     2742.38     44.73 o 
  12   3   4      204.48      200.67     10.46 o 
  -9   4   4       21.80        8.80      6.66 o 
  -8   4   4     2909.02     2836.55     45.31 o 
  -7   4   4      840.72      793.92     18.84 o 
  -6   4   4     2276.40     2219.56     40.73 o 
  -5   4   4     1862.49     1816.15     24.79 o 
  -4   4   4     1016.88     1026.89     14.76 o 
  -3   4   4     2312.98     2280.32     25.74 o 
  -2   4   4      242.69      239.32      3.93 o 
  -1   4   4     8277.37     8386.51     63.71 o 
   0   4   4      941.58      930.29     10.00 o 
   1   4   4     4925.74     4669.04     56.14 o 
   2   4   4    13049.89    13715.06    156.04 o 
   3   4   4        7.01       28.72      2.24 o 
   4   4   4     9547.01     9900.49     96.21 o 
   5   4   4       23.44       25.08      2.23 o 
   6   4   4     1992.03     2038.37     23.46 o 
   7   4   4       67.40       68.94      4.49 o 
   8   4   4     4851.32     5019.91     69.57 o 
   9   4   4     1903.94     1960.27     31.87 o 
  10   4   4      825.69      878.57     17.30 o 
  11   4   4     2676.52     2850.73     55.46 o 
  12   4   4       51.63       67.21     11.81 o 
  -8   5   4     2922.40     2832.13     46.30 o 
  -7   5   4       44.72       40.52      6.10 o 
  -6   5   4     1771.45     1793.33     31.48 o 
  -5   5   4      530.65      502.28     11.27 o 
  -4   5   4     3644.80     3740.13     40.38 o 
  -3   5   4     2919.21     2872.73     35.43 o 
  -2   5   4      163.30      193.01      4.76 o 
  -1   5   4     6091.93     6220.44     49.95 o 
   0   5   4      334.19      293.48      5.37 o 
   1   5   4     8524.63     8744.12     74.44 o 
   2   5   4    17079.08    17525.51    219.09 o 
   3   5   4     2071.35     2132.88     25.21 o 
   4   5   4     7292.34     7276.19     81.01 o 
   5   5   4     1715.82     1856.65     21.44 o 
   6   5   4     8413.56     8635.47     77.55 o 
   7   5   4        2.01        7.05      1.12 o 
   8   5   4     2153.61     2235.09     25.19 o 
   9   5   4      491.96      548.19     17.50 o 
  10   5   4      563.64      594.98     19.24 o 
  11   5   4     2069.17     2188.96     37.49 o 
  12   5   4       54.51       59.10     11.11 o 
  -8   6   4     2591.76     2592.07     44.70 o 
  -7   6   4        9.39       14.36      4.17 o 
  -6   6   4     1194.73     1224.63     20.92 o 
  -5   6   4      408.16      425.78     10.78 o 
  -4   6   4      458.77      456.49     12.01 o 
  -3   6   4     1194.96     1247.35     17.64 o 
  -2   6   4      832.68      888.04     12.62 o 
  -1   6   4     5702.86     5699.00     52.89 o 
   0   6   4      117.06      109.10      3.26 o 
   1   6   4     6184.44     6375.44     51.66 o 
   2   6   4      527.08      485.28      7.69 o 
   3   6   4     1368.65     1202.70     13.98 o 
   4   6   4     7107.05     7093.35     83.59 o 
   5   6   4     1602.40     1620.84     21.60 o 
   6   6   4     3911.57     3852.01     52.33 o 
   7   6   4       31.86       27.19      2.86 o 
   8   6   4     2403.28     2439.24     45.58 o 
   9   6   4      807.45      808.72     22.27 o 
  10   6   4     3230.64     3143.81     48.14 o 
  11   6   4     1232.10     1385.30     28.02 o 
  12   6   4      208.13      203.52     10.51 o 
  -7   7   4        0.48        5.15      3.03 o 
  -6   7   4     2708.42     2721.58     37.38 o 
  -5   7   4      188.02      175.96      7.39 o 
  -4   7   4     2565.62     2616.77     34.54 o 
  -3   7   4     3374.13     3354.53     54.33 o 
  -2   7   4     1756.13     1736.08     23.23 o 
  -1   7   4     8489.70     8556.62     79.68 o 
   0   7   4       39.16       44.92      2.57 o 
   1   7   4     4676.58     4746.28     36.60 o 
   2   7   4     1037.76     1006.23     10.27 o 
   3   7   4     4390.46     4374.15     37.97 o 
   4   7   4     2434.20     2369.26     27.63 o 
   5   7   4     2977.61     2939.54     33.12 o 
   6   7   4     1837.55     1893.64     29.65 o 
   7   7   4       19.57       23.12      4.04 o 
   8   7   4     4943.60     4965.38     81.60 o 
   9   7   4      885.20      939.51     32.85 o 
  10   7   4     1042.34     1021.70     24.66 o 
  11   7   4      408.07      398.42     13.96 o 
  12   7   4      329.66      322.30     13.25 o 
  -6   8   4     2112.41     2115.02     36.47 o 
  -5   8   4        0.72        3.56      3.03 o 
  -4   8   4     2164.51     2193.56     35.71 o 
  -3   8   4     1548.20     1501.87     23.34 o 
  -2   8   4     2018.09     2021.36     41.26 o 
  -1   8   4      387.05      371.32      8.17 o 
   0   8   4       40.84       37.45      4.43 o 
   1   8   4     2242.81     2131.90     51.93 o 
   2   8   4       12.11       21.52      2.02 o 
   3   8   4     5914.29     6156.37     64.29 o 
   4   8   4     1002.23      978.92     13.11 o 
   5   8   4     4203.54     4334.49     61.88 o 
   6   8   4     7877.67     7843.21    105.03 o 
   7   8   4     3115.55     3194.38     56.24 o 
   8   8   4     2977.22     3104.94     56.26 o 
   9   8   4      237.21      260.15     34.44 o 
  10   8   4     1461.99     1532.53     40.36 o 
  11   8   4      305.84      295.33     24.86 o 
  12   8   4      643.21      702.24     27.18 o 
  -5   9   4        2.34        3.14      2.89 o 
  -4   9   4     2233.29     2258.02     32.69 o 
  -3   9   4      843.58      832.97     19.03 o 
  -2   9   4     1441.16     1405.34     31.28 o 
  -1   9   4     2300.74     2317.09     60.23 o 
   0   9   4     1364.28     1340.20     25.13 o 
   1   9   4     2467.10     2532.31     48.66 o 
   2   9   4        0.26        1.36      1.59 o 
   3   9   4     5291.33     5388.56     67.27 o 
   4   9   4       61.50       72.22      4.40 o 
   5   9   4     3883.80     3843.61     57.50 o 
   6   9   4      809.71      815.30     19.14 o 
   7   9   4       80.38       76.09      6.48 o 
   8   9   4     1980.87     2056.25     42.04 o 
   9   9   4        6.11        8.51      3.27 o 
  10   9   4     1946.91     1974.00     45.85 o 
  11   9   4      538.93      572.89     22.68 o 
  12   9   4     1210.53     1134.43     40.10 o 
  -4  10   4     1609.65     1594.78     62.00 o 
  -3  10   4       71.08       78.60      8.35 o 
  -2  10   4     1571.04     1588.56     46.01 o 
  -1  10   4      548.37      553.54     17.47 o 
   0  10   4     2565.44     2694.91     36.94 o 
   1  10   4     2504.98     2554.00     34.67 o 
   2  10   4       26.44       40.32      3.54 o 
   3  10   4     3865.87     3828.75     62.57 o 
   4  10   4      165.34      143.41      7.91 o 
   5  10   4     3183.76     3179.07     41.51 o 
   6  10   4      937.81      882.28     35.97 o 
   7  10   4     1037.21     1075.48     41.98 o 
   8  10   4     1602.31     1516.38     37.41 o 
   9  10   4      329.00      313.99     18.44 o 
  10  10   4     2149.90     2050.74     48.23 o 
  11  10   4       74.06       61.57      9.35 o 
  -3  11   4      184.74      177.93     24.40 o 
  -2  11   4     2420.20     2418.78    104.57 o 
  -1  11   4      419.50      434.63     13.36 o 
   0  11   4     2191.33     2181.07     35.18 o 
   1  11   4     1717.85     1780.65     34.99 o 
   2  11   4      293.42      317.17     11.05 o 
   3  11   4     2924.30     3041.50     55.27 o 
   4  11   4       89.65       53.41      9.50 o 
   5  11   4     1748.04     1742.44     55.08 o 
   6  11   4       89.50       74.08      9.10 o 
   7  11   4     1388.74     1458.61     36.39 o 
   8  11   4     1181.09     1114.21     31.71 o 
   9  11   4      600.45      627.70     40.15 o 
  10  11   4     2443.47     2358.44     87.26 o 
  11  11   4       63.84       67.45     10.13 o 
  -2  12   4     2676.13     2714.51     89.60 o 
  -1  12   4       28.49       36.31      8.99 o 
   0  12   4     1634.68     1731.17     47.46 o 
   1  12   4      714.12      738.36     25.45 o 
   4  12   4      144.21      151.08     10.47 o 
   5  12   4     1708.37     1854.11     41.53 o 
   6  12   4        4.51        8.60      3.35 o 
   7  12   4     1314.57     1395.73     42.65 o 
   8  12   4     1333.38     1356.11     36.74 o 
   9  12   4     1031.20     1040.79     51.91 o 
  10  12   4     1281.18     1331.31     38.12 o 
   0  13   4     1096.80     1160.41     36.24 o 
   1  13   4      790.31      774.11     26.09 o 
   5  13   4     2594.74     2722.38     55.38 o 
   6  13   4        0.80        2.60      4.27 o 
   7  13   4     2572.74     2594.28     55.87 o 
   8  13   4      248.67      228.21     15.08 o 
   9  13   4      719.16      658.36     25.68 o 
   6  14   4      224.80      243.79     14.58 o 
  -5 -11   5      787.03      829.29     21.02 o 
  -4 -11   5      870.00      880.70     21.58 o 
  -3 -11   5      633.02      653.42     27.30 o 
  -2 -11   5        8.88       15.89      8.70 o 
  -1 -11   5     1023.42     1103.05     49.01 o 
   0 -11   5        3.60        4.80      4.16 o 
  -7 -10   5        9.26        9.91      4.14 o 
  -6 -10   5     1640.54     1608.32     33.83 o 
  -5 -10   5      356.02      350.22     12.81 o 
  -4 -10   5      822.08      860.69     38.13 o 
  -3 -10   5     1125.50     1119.92     23.77 o 
  -2 -10   5      128.86      132.19      8.61 o 
  -1 -10   5     1238.61     1174.70     29.10 o 
   0 -10   5        2.49        3.78      4.86 o 
   1 -10   5     1502.80     1419.70     33.66 o 
   2 -10   5      294.27      256.87     13.29 o 
  -8  -9   5      595.95      561.73     22.93 o 
  -7  -9   5      181.25      196.83      9.94 o 
  -6  -9   5     1836.88     1837.00     33.04 o 
  -5  -9   5      198.78      202.73      9.40 o 
  -4  -9   5     1522.23     1547.52     29.08 o 
  -3  -9   5      633.94      608.36     16.02 o 
  -2  -9   5      533.08      611.68     20.26 o 
  -1  -9   5     2547.11     2575.78     48.63 o 
   0  -9   5       48.94       50.37      6.43 o 
   1  -9   5     4019.80     3959.93     69.48 o 
   2  -9   5      273.77      288.27     13.38 o 
   3  -9   5     1208.44     1175.34     32.53 o 
   4  -9   5     1013.60     1056.02     18.70 o 
  -9  -8   5      360.61      348.09     17.90 o 
  -8  -8   5     1287.37     1312.14     35.89 o 
  -7  -8   5      100.16       96.31     11.79 o 
  -6  -8   5     2063.23     2046.08     34.60 o 
  -5  -8   5       17.21       17.71      3.73 o 
  -4  -8   5     2367.89     2304.41     37.07 o 
  -3  -8   5      158.52      136.28      9.79 o 
  -2  -8   5     3197.92     3096.87     34.25 o 
  -1  -8   5     2058.66     2154.66     43.29 o 
   0  -8   5       56.30       57.94      7.29 o 
   1  -8   5     2706.45     2632.21     40.80 o 
   2  -8   5        0.20        0.29      2.03 o 
   3  -8   5     1371.27     1345.25     18.84 o 
   4  -8   5      378.64      365.96      9.24 o 
   5  -8   5      544.20      543.40     11.80 o 
  -9  -7   5     1408.40     1373.05     36.74 o 
  -8  -7   5      998.77      947.98     28.75 o 
  -7  -7   5      456.17      474.83     26.33 o 
  -6  -7   5     2125.34     2050.16     33.90 o 
  -5  -7   5       79.34       72.22      5.52 o 
  -4  -7   5     2887.31     2882.42     46.51 o 
  -3  -7   5      405.74      366.57     10.31 o 
  -2  -7   5     2123.13     2082.42     23.59 o 
  -1  -7   5     2560.23     2432.04     26.65 o 
   0  -7   5      884.27      886.80     14.99 o 
   1  -7   5     3806.74     3704.49     35.15 o 
   2  -7   5      117.49      108.09      5.19 o 
   3  -7   5     2057.01     2051.31     24.30 o 
   4  -7   5      147.91      163.96      6.11 o 
   5  -7   5     1381.70     1394.82     21.28 o 
   6  -7   5      545.90      534.96     14.75 o 
   7  -7   5      351.68      347.64     14.19 o 
 -10  -6   5        1.14        1.26      3.87 o 
  -9  -6   5     1574.14     1545.59     38.81 o 
  -8  -6   5     1047.61      986.30     28.68 o 
  -7  -6   5      551.53      541.60     27.62 o 
  -6  -6   5     2683.92     2643.49     36.85 o 
  -5  -6   5     1819.39     1870.35     28.07 o 
  -4  -6   5     1034.72     1047.42     18.64 o 
  -3  -6   5       42.45       28.61      2.57 o 
  -2  -6   5     3075.28     3059.42     34.36 o 
  -1  -6   5     1649.79     1562.79     17.41 o 
   0  -6   5     4193.78     4148.11     34.34 o 
   1  -6   5     5209.61     5202.71     41.81 o 
   2  -6   5       44.92       42.37      2.70 o 
   3  -6   5     4282.72     4216.89     39.32 o 
   4  -6   5       83.65       93.14      4.65 o 
   5  -6   5     3006.87     3002.88     35.43 o 
   6  -6   5      948.22      943.99     19.55 o 
   7  -6   5      925.56      924.60     20.04 o 
   8  -6   5     1362.46     1363.87     29.72 o 
 -10  -5   5       23.37       24.20      6.44 o 
  -9  -5   5     1665.20     1622.36     39.19 o 
  -8  -5   5      328.03      323.96     15.01 o 
  -7  -5   5     1514.61     1536.78     43.62 o 
  -6  -5   5      911.32      857.29     23.14 o 
  -5  -5   5      214.29      230.40      7.62 o 
  -4  -5   5     7526.51     7275.78     95.24 o 
  -3  -5   5      133.28      139.30     10.01 o 
  -2  -5   5     4709.51     4748.56     43.40 o 
  -1  -5   5     2045.88     2072.85     18.73 o 
   0  -5   5     2217.57     2253.07     19.02 o 
   1  -5   5       30.00       35.07      2.25 o 
   2  -5   5     1290.02     1234.78     14.50 o 
   3  -5   5     1165.46     1107.70     14.67 o 
   4  -5   5        1.79        3.14      1.69 o 
   5  -5   5     2890.93     2871.66     35.79 o 
   6  -5   5      438.92      423.29     12.02 o 
   7  -5   5     1535.58     1511.11     26.21 o 
   8  -5   5     1195.67     1155.02     25.97 o 
 -10  -4   5       13.05        7.89      4.85 o 
  -9  -4   5     2272.41     2278.40     48.49 o 
  -8  -4   5       10.00       11.70      4.42 o 
  -7  -4   5     4587.19     4438.54     76.73 o 
  -6  -4   5     1717.66     1650.88     41.15 o 
  -5  -4   5     2322.78     2238.20     37.71 o 
  -4  -4   5     2528.05     2578.77     33.57 o 
  -3  -4   5      159.28      174.55      7.47 o 
  -2  -4   5     1300.91     1245.00     14.53 o 
  -1  -4   5      622.62      589.46      8.12 o 
   0  -4   5     2490.99     2438.28     21.71 o 
   1  -4   5     1334.74     1281.96     13.04 o 
   2  -4   5     4100.48     4095.48     35.39 o 
   3  -4   5     3492.20     3443.60     33.07 o 
   4  -4   5      650.98      679.30     10.34 o 
   5  -4   5     5637.33     5470.88     76.07 o 
   6  -4   5      168.60      143.04      6.26 o 
   7  -4   5     3077.99     2938.33     40.31 o 
   8  -4   5      686.55      675.05     18.19 o 
   9  -4   5      194.75      204.19     10.59 o 
 -10  -3   5     1129.12     1169.76     31.69 o 
  -9  -3   5     2008.01     1989.42     43.41 o 
  -8  -3   5        0.07        2.22      3.44 o 
  -7  -3   5     5204.83     4985.81     83.33 o 
  -6  -3   5     1639.82     1546.21     33.40 o 
  -5  -3   5     5448.94     5452.46     81.52 o 
  -4  -3   5      972.85     1005.50     13.93 o 
  -3  -3   5      966.99      932.73     15.47 o 
  -2  -3   5     5530.48     5666.95     44.27 o 
  -1  -3   5        8.77       26.08      2.81 o 
   0  -3   5     5580.59     5529.63     41.49 o 
   1  -3   5      797.98      754.74      8.88 o 
   2  -3   5     4773.20     4557.48     37.89 o 
   3  -3   5     1695.73     1690.46     20.51 o 
   4  -3   5     1135.31     1084.65     15.26 o 
   5  -3   5     4841.24     4729.43     48.46 o 
   6  -3   5      212.24      199.33      6.78 o 
   7  -3   5     1692.31     1697.53     24.39 o 
   8  -3   5      410.90      394.97     14.22 o 
   9  -3   5      944.69      951.81     22.82 o 
  10  -3   5      877.59      909.44     22.39 o 
 -10  -2   5     1168.27     1054.71     44.40 o 
  -9  -2   5     2375.23     2407.81     48.91 o 
  -8  -2   5        4.80        7.21      3.76 o 
  -7  -2   5     2724.56     2743.21     51.21 o 
  -6  -2   5        9.28       17.03      3.02 o 
  -5  -2   5     2657.56     2716.40     51.25 o 
  -4  -2   5      828.38      816.53      9.68 o 
  -3  -2   5     2994.19     3016.04     35.97 o 
  -2  -2   5     6310.39     5980.86     46.01 o 
  -1  -2   5      336.25      353.09      4.87 o 
   0  -2   5    10841.61    11001.30    110.98 o 
   1  -2   5      743.09      833.75     18.65 o 
   2  -2   5     7700.82     7496.29     72.50 o 
   3  -2   5     3307.23     3406.84     40.84 o 
   4  -2   5      454.10      432.05      9.61 o 
   5  -2   5     4036.55     4136.05     49.71 o 
   6  -2   5      259.25      259.50      7.99 o 
   7  -2   5     3565.61     3625.59     51.46 o 
   8  -2   5       30.09       23.64      3.86 o 
   9  -2   5     2118.85     2123.48     31.67 o 
  10  -2   5     1196.44     1234.78     23.96 o 
 -10  -1   5     1564.72     1565.34     56.53 o 
  -9  -1   5     1701.32     1660.52     56.21 o 
  -8  -1   5       35.69       37.10      4.61 o 
  -7  -1   5     2214.29     2183.60     34.08 o 
  -6  -1   5       22.84       20.40      3.23 o 
  -5  -1   5     3258.96     3316.12     34.23 o 
  -4  -1   5        6.52       14.38      2.24 o 
  -3  -1   5      955.53      901.54     10.48 o 
  -2  -1   5     5857.16     6026.04     44.10 o 
  -1  -1   5     1502.27     1526.90     15.85 o 
   0  -1   5    27018.03    27181.32    326.80 o 
   1  -1   5     4944.80     4945.10    121.20 o 
   2  -1   5     2810.26     2653.38     31.81 o 
   3  -1   5     1307.43     1255.09     17.87 o 
   4  -1   5     4876.04     4890.65     67.13 o 
   5  -1   5     1395.06     1310.42     21.91 o 
   6  -1   5     1168.18     1157.78     22.10 o 
   7  -1   5     3528.16     3425.63     38.56 o 
   8  -1   5      668.49      678.20     14.03 o 
   9  -1   5     2768.15     2808.87     37.71 o 
  10  -1   5      264.07      234.58     10.31 o 
  11  -1   5      677.89      705.19     13.76 o 
 -10   0   5     1057.96      994.69     43.00 o 
  -9   0   5      770.33      767.57     44.02 o 
  -8   0   5     1289.23     1241.28     30.32 o 
  -7   0   5     2045.20     2059.77     32.80 o 
  -6   0   5      657.58      690.19     15.12 o 
  -5   0   5     1906.20     1872.59     25.60 o 
  -4   0   5      190.50      198.23      4.22 o 
  -3   0   5     8546.93     8385.01     98.42 o 
  -2   0   5     6997.11     7120.16     88.74 o 
  -1   0   5     1225.26     1229.50     15.43 o 
   0   0   5    12016.80    11891.42    128.78 o 
   1   0   5       45.73       56.15      3.57 o 
   2   0   5     5081.64     5109.19     61.14 o 
   3   0   5     1967.63     2083.74     28.43 o 
   4   0   5     3135.82     3114.06     57.87 o 
   5   0   5     4300.95     4517.77     49.74 o 
   6   0   5     3084.84     3157.19     37.34 o 
   7   0   5     4471.80     4688.63     53.22 o 
   8   0   5       21.05       23.91      3.05 o 
   9   0   5     2570.90     2738.64     35.96 o 
  10   0   5      201.90      220.31      7.91 o 
  11   0   5     1009.22      996.36     16.15 o 
 -10   1   5     1268.81     1342.76     35.71 o 
  -9   1   5      718.13      707.27     23.41 o 
  -8   1   5     1302.73     1359.57     33.02 o 
  -7   1   5     1220.35     1169.55     28.62 o 
  -6   1   5       51.70       51.24      4.44 o 
  -5   1   5     5451.14     5304.63     60.90 o 
  -4   1   5      324.93      345.30      6.59 o 
  -3   1   5     6516.51     6401.36     56.00 o 
  -2   1   5     2064.71     2036.63     21.16 o 
  -1   1   5       45.31       82.89      5.57 o 
   0   1   5     7261.04     7180.21     78.86 o 
   1   1   5     9874.70    10027.22    151.92 o 
   2   1   5     4328.61     3895.29     78.75 o 
   3   1   5      116.75      143.95      9.34 o 
   4   1   5    11789.90    12229.85    122.37 o 
   5   1   5       22.19       15.84      2.60 o 
   6   1   5     8286.13     8369.02     86.89 o 
   7   1   5     2048.17     2093.65     29.44 o 
   8   1   5       17.86       18.65      3.67 o 
   9   1   5     1129.56     1142.09     53.04 o 
  10   1   5      159.18      161.51      8.94 o 
  11   1   5     1159.63     1192.40     20.31 o 
  12   1   5      478.16      437.08     11.54 o 
  -9   2   5      248.90      209.16     17.26 o 
  -8   2   5     2174.76     2170.75     46.48 o 
  -7   2   5     2058.14     1941.16     41.35 o 
  -6   2   5     4168.87     4118.96     70.74 o 
  -5   2   5     3422.30     3510.72     37.32 o 
  -4   2   5       66.44       68.47      2.32 o 
  -3   2   5     2344.15     2249.48     30.71 o 
  -2   2   5      693.53      737.26      9.32 o 
  -1   2   5     4419.24     4292.38     38.75 o 
   0   2   5     8405.12     8201.81    112.73 o 
   1   2   5      659.02      581.11     25.12 o 
   2   2   5     5648.48     5584.58    109.84 o 
   3   2   5     3139.01     3320.01     41.06 o 
   4   2   5    14367.84    14790.43    189.71 o 
   5   2   5     2519.57     2581.05     29.23 o 
   6   2   5     5744.63     5687.99     61.88 o 
   7   2   5     1300.22     1267.08     19.11 o 
   8   2   5      388.52      419.89     11.41 o 
   9   2   5      455.38      478.40     28.00 o 
  10   2   5        2.61        4.11      3.06 o 
  11   2   5     1494.92     1571.80     23.50 o 
  12   2   5       43.81       60.09      5.43 o 
  -9   3   5       19.84       17.83      5.81 o 
  -8   3   5     1488.81     1415.42     35.83 o 
  -7   3   5     1005.30     1007.28     27.54 o 
  -6   3   5     2401.22     2283.59     45.71 o 
  -5   3   5     2068.91     2022.08     39.11 o 
  -4   3   5       87.80       81.97      3.71 o 
  -3   3   5     5487.35     5441.93     53.10 o 
  -2   3   5     1991.33     2051.19     18.04 o 
  -1   3   5    13917.15    13992.87    112.72 o 
   0   3   5     1453.10     1287.44     17.65 o 
   1   3   5     8906.94     8762.11     95.43 o 
   2   3   5     6280.53     6094.22     93.54 o 
   3   3   5    11192.90    11889.69    135.91 o 
   4   3   5     6564.62     6803.12     79.83 o 
   5   3   5      246.29      218.88      4.37 o 
   6   3   5     3336.17     3396.00     39.12 o 
   7   3   5     2043.56     1986.48     26.18 o 
   8   3   5     1448.50     1511.01     25.45 o 
   9   3   5     5466.42     5475.27     72.31 o 
  10   3   5      203.47      195.93     10.96 o 
  11   3   5     3186.22     3255.42     39.77 o 
  12   3   5       15.97       14.37      4.95 o 
  -9   4   5       87.71       86.34     10.20 o 
  -8   4   5     1912.82     1836.35     43.53 o 
  -7   4   5      749.59      713.53     23.26 o 
  -6   4   5     2606.00     2571.39     39.91 o 
  -5   4   5     2583.88     2485.42     31.72 o 
  -4   4   5     1687.27     1671.54     21.10 o 
  -3   4   5     5492.48     5631.97     55.58 o 
  -2   4   5       72.74       73.59      2.36 o 
  -1   4   5     2971.86     3088.96     41.62 o 
   0   4   5       94.85       73.18      2.35 o 
   1   4   5     3834.05     4096.07     43.58 o 
   2   4   5     3050.50     3105.86     33.50 o 
   3   4   5      679.38      670.48     10.56 o 
   4   4   5     4314.31     4372.64     43.25 o 
   5   4   5      178.98      195.81      4.01 o 
   6   4   5     7485.97     7666.02     92.82 o 
   7   4   5       10.56        6.80      3.50 o 
   8   4   5     2423.37     2408.41     37.22 o 
   9   4   5      667.34      648.71     21.71 o 
  10   4   5      664.34      704.11     17.05 o 
  11   4   5     2449.48     2668.87     67.00 o 
  12   4   5      137.60      145.13     17.80 o 
  -8   5   5     2482.71     2592.21     56.27 o 
  -7   5   5       60.03       74.25     10.15 o 
  -6   5   5     2137.87     2162.53     31.04 o 
  -5   5   5      271.59      311.82      8.84 o 
  -4   5   5     1050.33     1125.39     25.67 o 
  -3   5   5     1768.49     1739.56     21.69 o 
  -2   5   5      905.19      907.53     10.82 o 
  -1   5   5     7954.11     8162.79     66.28 o 
   0   5   5      199.58      202.71      4.21 o 
   1   5   5     8399.48     8517.42     76.94 o 
   2   5   5     6855.27     7306.48     74.85 o 
   3   5   5      351.80      298.05      8.26 o 
   4   5   5     9485.49     9648.40    100.51 o 
   5   5   5      479.72      474.94      9.13 o 
   6   5   5     5248.81     5211.75     49.35 o 
   7   5   5       78.23       65.79      2.02 o 
   8   5   5     3418.14     3447.97     46.75 o 
   9   5   5       61.20       79.47      5.66 o 
  10   5   5     1064.55     1130.19     23.38 o 
  11   5   5     3526.33     3581.05     53.70 o 
  12   5   5       12.71       12.02      6.71 o 
  13   5   5     1676.00     1744.32     59.96 o 
  -7   6   5       19.12       21.16      4.53 o 
  -6   6   5     1615.04     1595.27     25.18 o 
  -5   6   5      238.57      219.03      7.83 o 
  -4   6   5     4865.92     4612.45     53.17 o 
  -3   6   5      838.25      842.08     13.78 o 
  -2   6   5      493.76      480.67      9.38 o 
  -1   6   5     6628.03     6742.22     78.00 o 
   0   6   5      241.26      239.49      5.05 o 
   1   6   5     8713.56     8731.99     69.40 o 
   2   6   5     1157.68     1158.93     12.85 o 
   3   6   5     1702.96     1665.51     25.32 o 
   4   6   5     3755.30     3859.04     44.20 o 
   5   6   5     2572.34     2738.18     28.43 o 
   6   6   5     1089.88     1156.69     13.94 o 
   7   6   5      216.78      234.83      6.31 o 
   8   6   5     2967.25     3047.44     34.22 o 
   9   6   5      809.16      718.62     13.76 o 
  10   6   5     3040.05     3028.03     56.67 o 
  11   6   5     1601.37     1550.91     34.76 o 
  12   6   5      520.33      544.53     16.81 o 
  13   6   5     1943.53     2039.79     65.87 o 
  -7   7   5       73.83       71.85      9.30 o 
  -6   7   5     2286.85     2343.38     43.88 o 
  -5   7   5        1.44        5.47      2.56 o 
  -4   7   5     1294.37     1262.72     20.88 o 
  -3   7   5     1017.78     1002.63     17.33 o 
  -2   7   5      946.38      991.74     18.73 o 
  -1   7   5     6823.93     6793.67     69.64 o 
   0   7   5      271.03      279.88      5.66 o 
   1   7   5     4465.38     4446.35     37.60 o 
   2   7   5      130.63      143.38      4.21 o 
   3   7   5     6068.88     6450.69     55.22 o 
   4   7   5     3015.97     3050.25     39.66 o 
   5   7   5     2238.74     2397.29     29.59 o 
   6   7   5     2572.59     2558.04     54.43 o 
   7   7   5      916.58     1020.51     17.73 o 
   8   7   5     2829.85     2925.94     53.14 o 
   9   7   5      676.40      653.17     31.51 o 
  10   7   5     1027.39     1100.22     58.43 o 
  11   7   5      915.69      880.44     21.31 o 
  12   7   5      732.01      769.09     21.09 o 
  -6   8   5     1879.92     1908.17     55.89 o 
  -5   8   5        1.76        5.50      3.20 o 
  -4   8   5     1429.31     1539.59     28.12 o 
  -3   8   5     1816.62     1782.99     30.18 o 
  -2   8   5     2000.30     1983.38     39.05 o 
  -1   8   5     1624.46     1677.07     23.18 o 
   0   8   5       11.55       15.18      3.68 o 
   1   8   5     3605.14     3670.25     35.52 o 
   2   8   5      203.40      210.67      5.38 o 
   3   8   5     4513.82     4737.18     45.71 o 
   4   8   5      286.93      317.76      5.93 o 
   5   8   5     3501.01     3603.87     56.46 o 
   6   8   5     5128.96     5149.74     70.97 o 
   7   8   5      703.87      710.75     24.91 o 
   8   8   5     3251.60     3345.11    119.44 o 
   9   8   5       46.19       49.66     10.36 o 
  10   8   5     2243.90     2217.86     69.20 o 
  11   8   5      193.91      222.08     13.85 o 
  12   8   5     1232.33     1226.14     59.27 o 
  -5   9   5       84.16       71.03      6.80 o 
  -4   9   5     2654.67     2655.27     42.28 o 
  -3   9   5     1136.34     1160.13     28.73 o 
  -2   9   5     1208.22     1159.58     30.22 o 
  -1   9   5      977.92      953.10     23.59 o 
   0   9   5     3321.38     3414.12     50.74 o 
   1   9   5     1941.29     1877.68     26.64 o 
   2   9   5      698.97      712.48     11.55 o 
   3   9   5     5408.55     5439.59     52.62 o 
   4   9   5      213.20      209.28      8.90 o 
   5   9   5     4016.88     4022.96     59.23 o 
   6   9   5     3434.76     3429.12     70.06 o 
   7   9   5      591.60      578.43     28.18 o 
   8   9   5     1508.99     1492.06     51.27 o 
   9   9   5        1.05        1.56      4.94 o 
  10   9   5     1191.17     1180.86     47.24 o 
  11   9   5      221.94      213.12     14.16 o 
  12   9   5      907.41      908.74     30.46 o 
  -4  10   5     1341.85     1286.68     32.21 o 
  -3  10   5        3.68        3.79      3.69 o 
  -2  10   5     1100.90     1088.66     37.28 o 
  -1  10   5      597.59      587.71     25.50 o 
   0  10   5     1983.12     1971.33     31.87 o 
   1  10   5     1941.58     1972.11     33.29 o 
   2  10   5      329.56      321.14      8.58 o 
   3  10   5     4252.79     4421.70     83.74 o 
   4  10   5      249.20      233.37     13.20 o 
   5  10   5     5234.12     5319.60     74.75 o 
   6  10   5      189.39      222.57     17.61 o 
   7  10   5     2202.45     2265.74     67.64 o 
   8  10   5      483.88      529.90     29.26 o 
   9  10   5      451.81      495.17     28.72 o 
  10  10   5     1978.01     1955.17     46.30 o 
  11  10   5        5.61       20.97      6.37 o 
  12  10   5     1207.87     1119.81     47.64 o 
  -3  11   5       63.66       93.96     10.52 o 
  -2  11   5     2333.46     2373.70     48.82 o 
  -1  11   5      853.26      794.57     22.47 o 
   0  11   5     2133.50     2202.40     42.68 o 
   2  11   5      886.51      765.63     22.65 o 
   3  11   5     3166.22     3337.63     84.39 o 
   4  11   5       99.71       93.68     11.60 o 
   5  11   5     1585.53     1744.16     55.08 o 
   6  11   5       16.43        9.93      6.17 o 
   7  11   5      611.67      634.53     32.16 o 
   8  11   5      640.91      648.65     33.61 o 
   9  11   5      482.85      488.26     33.02 o 
  10  11   5     1673.14     1668.26     42.78 o 
  11  11   5      164.86      193.26     26.68 o 
  -1  12   5       37.94       31.54      7.11 o 
   0  12   5     3399.12     3584.11     77.71 o 
   1  12   5      239.83      197.23     12.62 o 
   4  12   5       55.83       51.05      9.88 o 
   5  12   5     1426.09     1389.37     48.91 o 
   6  12   5        1.53        6.44      6.39 o 
   7  12   5     1774.73     1677.01     43.97 o 
   8  12   5     1416.05     1449.49     38.11 o 
   9  12   5     1301.43     1300.17     51.70 o 
  10  12   5     2394.40     2368.41     54.83 o 
   0  13   5     1224.21     1365.10     40.69 o 
   1  13   5      569.43      639.90     23.19 o 
   5  13   5     1762.82     1821.97     42.19 o 
   6  13   5        0.35        8.45      4.85 o 
   7  13   5     2172.67     2405.47     53.07 o 
   8  13   5       15.08       10.35      7.89 o 
   9  13   5      844.99      847.61     40.24 o 
   6  14   5       75.60       77.45      9.94 o 
   7  14   5     1807.91     1804.95     44.84 o 
  -6 -10   6     1468.94     1528.61     30.66 o 
  -5 -10   6      177.25      161.62      9.45 o 
  -4 -10   6      964.40      964.80     22.53 o 
  -3 -10   6      590.53      601.12     23.64 o 
  -2 -10   6      327.37      339.28     11.48 o 
  -1 -10   6      807.51      801.67     26.39 o 
   0 -10   6       37.20       39.09      9.74 o 
   1 -10   6     1724.27     1674.60     38.11 o 
  -7  -9   6      327.76      300.18     12.21 o 
  -6  -9   6     1663.65     1696.71     31.97 o 
  -5  -9   6       43.57       47.11      5.67 o 
  -4  -9   6     1970.74     1933.46     34.24 o 
  -3  -9   6      404.77      362.23     12.41 o 
  -2  -9   6      606.59      606.14     15.35 o 
  -1  -9   6     2023.83     1925.65     39.67 o 
   0  -9   6        4.47        5.46      3.58 o 
   1  -9   6     1895.00     1767.43     38.63 o 
   2  -9   6       22.78       28.08      5.99 o 
   3  -9   6     1241.22     1188.82     30.80 o 
  -8  -8   6      883.90      911.56     65.57 o 
  -7  -8   6     1127.87     1191.84     29.31 o 
  -6  -8   6     1817.48     1765.87     41.80 o 
  -5  -8   6       25.90       15.86      3.95 o 
  -4  -8   6     2301.93     2317.92     53.81 o 
  -3  -8   6      717.14      687.45     16.98 o 
  -2  -8   6     1424.73     1429.32     24.03 o 
  -1  -8   6      741.24      765.03     15.27 o 
   0  -8   6       62.30       86.63      6.38 o 
   1  -8   6     2886.94     2933.72     45.07 o 
   2  -8   6       39.39       48.57      6.53 o 
   3  -8   6     1747.96     1764.83     24.96 o 
   4  -8   6      320.49      350.19      9.20 o 
   5  -8   6      549.63      582.11     13.32 o 
  -9  -7   6     1449.54     1423.42     60.74 o 
  -8  -7   6       93.36       77.72     12.16 o 
  -7  -7   6      269.97      255.02     11.93 o 
  -6  -7   6     1392.12     1407.22     26.65 o 
  -5  -7   6      204.55      202.36     13.20 o 
  -4  -7   6     2398.86     2372.72     37.62 o 
  -3  -7   6       67.54       72.99      4.20 o 
  -2  -7   6     2040.02     2129.25     25.60 o 
  -1  -7   6     2263.92     2182.62     26.20 o 
   0  -7   6     2097.61     2019.12     28.46 o 
   1  -7   6     4297.17     4155.83     58.08 o 
   2  -7   6       21.73       20.21      5.04 o 
   3  -7   6     2659.79     2606.28     29.35 o 
   4  -7   6       10.04       13.34      2.73 o 
   5  -7   6     1184.18     1224.87     18.44 o 
   6  -7   6      449.11      422.85     11.19 o 
  -9  -6   6     1819.40     1710.71     42.31 o 
  -8  -6   6      285.29      285.59     20.16 o 
  -7  -6   6      388.69      385.81     16.91 o 
  -6  -6   6     1559.62     1541.42     25.38 o 
  -5  -6   6      658.55      676.99     14.86 o 
  -4  -6   6     1888.90     1826.04     28.02 o 
  -3  -6   6       16.51       18.09      2.85 o 
  -2  -6   6     3027.90     2999.88     34.39 o 
  -1  -6   6      461.10      446.33     12.82 o 
   0  -6   6     1507.85     1505.32     22.51 o 
   1  -6   6      804.03      766.06     10.76 o 
   2  -6   6       92.23      104.00      4.72 o 
   3  -6   6     2392.19     2306.61     26.04 o 
   4  -6   6       46.72       39.43      3.55 o 
   5  -6   6     1658.03     1681.32     27.20 o 
   6  -6   6      492.01      466.88     13.35 o 
   7  -6   6     1371.61     1433.63     26.49 o 
 -10  -5   6        3.60        3.71      4.47 o 
  -9  -5   6     1915.44     1928.37     44.90 o 
  -8  -5   6      165.50      160.69     11.60 o 
  -7  -5   6     1773.62     1679.74     66.54 o 
  -6  -5   6     2001.73     1971.54     29.41 o 
  -5  -5   6     1532.81     1503.99     23.93 o 
  -4  -5   6     3663.15     3675.75     46.72 o 
  -3  -5   6      515.44      557.20      9.99 o 
  -2  -5   6     3561.25     3616.90     37.17 o 
  -1  -5   6      331.22      321.12      6.27 o 
   0  -5   6     5733.33     5916.15     50.16 o 
   1  -5   6     5101.70     4944.64     39.79 o 
   2  -5   6     2386.01     2455.21     24.32 o 
   3  -5   6     3646.38     3653.36     35.55 o 
   4  -5   6      298.76      320.36      9.38 o 
   5  -5   6     2248.41     2224.31     30.15 o 
   6  -5   6      142.55      129.41      7.18 o 
   7  -5   6     1220.51     1226.40     35.93 o 
   8  -5   6      832.39      791.14     18.56 o 
 -10  -4   6      227.75      217.10     13.64 o 
  -9  -4   6     1401.13     1331.12     34.69 o 
  -8  -4   6        5.06        1.45      3.95 o 
  -7  -4   6     3671.35     3488.04     64.47 o 
  -6  -4   6      627.24      635.53     14.85 o 
  -5  -4   6      660.56      688.13     14.67 o 
  -4  -4   6     2557.26     2490.40     33.35 o 
  -3  -4   6      597.80      528.30     16.94 o 
  -2  -4   6     1596.02     1644.30     18.25 o 
  -1  -4   6      493.42      494.48      6.91 o 
   0  -4   6     2269.81     2102.54     18.97 o 
   1  -4   6     1043.46     1077.75     11.92 o 
   2  -4   6     6644.66     6440.54     49.45 o 
   3  -4   6     2015.41     1935.13     19.96 o 
   4  -4   6     1285.76     1281.99     17.25 o 
   5  -4   6     4156.58     4021.82     63.49 o 
   6  -4   6       63.43       59.26      5.20 o 
   7  -4   6     2380.70     2385.35     34.98 o 
   8  -4   6      520.26      523.79     19.66 o 
   9  -4   6      293.37      281.21     12.19 o 
 -10  -3   6     1377.80     1368.20     35.77 o 
  -9  -3   6     1897.62     1870.04     47.24 o 
  -8  -3   6      227.13      223.28     18.60 o 
  -7  -3   6     2530.52     2532.21     49.85 o 
  -6  -3   6     1030.80      990.87     36.40 o 
  -5  -3   6      600.51      587.17     12.14 o 
  -4  -3   6     4774.02     4621.63     54.50 o 
  -3  -3   6      221.99      216.87      5.72 o 
  -2  -3   6     3629.76     3557.16     30.55 o 
  -1  -3   6      194.25      188.07      3.73 o 
   0  -3   6     8858.46     9162.22     69.25 o 
   1  -3   6      108.83      135.96      3.47 o 
   2  -3   6     6927.92     6956.01     57.30 o 
   3  -3   6     2192.50     2095.47     23.05 o 
   4  -3   6      177.08      194.29      6.30 o 
   5  -3   6     2904.31     2864.06     35.44 o 
   6  -3   6      101.22      121.12      7.65 o 
   7  -3   6     1424.39     1406.17     24.32 o 
   8  -3   6      863.75      765.48     16.84 o 
   9  -3   6     1417.29     1326.44     32.00 o 
  10  -3   6      743.13      760.43     20.41 o 
 -10  -2   6      524.16      501.34     29.85 o 
  -9  -2   6     1588.14     1645.57     38.46 o 
  -8  -2   6      141.17      155.96     10.41 o 
  -7  -2   6     2007.44     1917.66     40.10 o 
  -6  -2   6       63.15       62.22      6.60 o 
  -5  -2   6     6778.49     6969.72     62.52 o 
  -4  -2   6      988.19      940.05     21.88 o 
  -3  -2   6     2087.83     2302.60     29.14 o 
  -2  -2   6      956.83      982.07      9.36 o 
  -1  -2   6     3708.55     3879.03     27.97 o 
   0  -2   6     9154.73     9386.94     76.02 o 
   1  -2   6     1180.83     1135.51     11.94 o 
   2  -2   6     5621.33     5701.59     57.17 o 
   3  -2   6      144.47      118.14      4.98 o 
   4  -2   6     1044.19     1019.33     17.10 o 
   5  -2   6     2718.59     2664.83     35.17 o 
   6  -2   6        7.46       24.48      5.53 o 
   7  -2   6     4096.97     3944.30     53.70 o 
   8  -2   6       46.56       43.47      4.46 o 
   9  -2   6     2301.79     2306.77     38.60 o 
  10  -2   6     1100.56     1113.44     24.57 o 
 -10  -1   6     1812.97     1738.31     61.36 o 
  -9  -1   6      209.83      183.70     16.96 o 
  -8  -1   6      842.14      841.46     25.23 o 
  -7  -1   6     2522.59     2576.50     39.38 o 
  -6  -1   6        4.54       10.08      2.87 o 
  -5  -1   6     5130.77     5301.55     69.75 o 
  -4  -1   6       83.22       80.89      2.78 o 
  -3  -1   6     1881.14     1830.60     17.05 o 
  -2  -1   6     6055.15     6449.89     42.32 o 
  -1  -1   6     3035.90     3102.98     24.44 o 
   0  -1   6     2958.46     2876.17     23.65 o 
   1  -1   6      577.05      657.57     11.49 o 
   2  -1   6     3821.76     3753.45     39.71 o 
   3  -1   6     1340.56     1350.71     19.50 o 
   4  -1   6     2356.99     2456.31     31.50 o 
   5  -1   6      296.18      247.51      7.28 o 
   6  -1   6      999.83      933.39     20.87 o 
   7  -1   6     2775.23     2791.39     37.14 o 
   8  -1   6      628.90      625.37     15.47 o 
   9  -1   6     2349.32     2311.71     30.00 o 
  10  -1   6      393.48      407.32     14.11 o 
  11  -1   6      777.95      778.86     17.46 o 
 -10   0   6     1121.76     1146.72     47.24 o 
  -9   0   6      708.48      693.80     24.24 o 
  -8   0   6     1351.18     1415.18     62.92 o 
  -7   0   6     3445.87     3364.66     48.52 o 
  -6   0   6      245.73      248.67      8.91 o 
  -5   0   6     3733.76     3704.09     53.47 o 
  -4   0   6      157.76      134.79      3.57 o 
  -3   0   6     8559.47     8822.99     69.91 o 
  -2   0   6     1093.26     1022.99      9.52 o 
  -1   0   6     1193.17     1245.00     14.09 o 
   0   0   6     9133.70     9572.85     77.75 o 
   1   0   6     1315.40     1362.23     18.41 o 
   2   0   6    11465.01    11491.95    132.37 o 
   3   0   6      722.24      703.42     13.05 o 
   4   0   6     2888.34     2788.13     40.79 o 
   5   0   6      520.72      473.11     10.77 o 
   6   0   6     3080.42     3058.75     42.27 o 
   7   0   6     3876.64     3774.53     44.81 o 
   8   0   6      552.60      555.08     11.95 o 
   9   0   6     3164.44     3005.69     39.14 o 
  10   0   6      112.91      110.36      6.04 o 
  11   0   6     1418.94     1445.59     25.10 o 
  -9   1   6      403.30      409.51     17.43 o 
  -8   1   6     1962.78     1948.55     42.35 o 
  -7   1   6      880.94      867.84     24.00 o 
  -6   1   6      278.01      292.27     16.27 o 
  -5   1   6     3521.70     3565.60     38.03 o 
  -4   1   6      119.69      116.17      4.17 o 
  -3   1   6     2007.71     1933.33     19.26 o 
  -2   1   6      778.04      731.36      7.70 o 
  -1   1   6     2614.13     2608.05     22.97 o 
   0   1   6    18056.94    18758.48    168.95 o 
   1   1   6     2554.79     2892.42     32.98 o 
   2   1   6    11894.67    11886.81    136.81 o 
   3   1   6      202.79      251.16      6.70 o 
   4   1   6     4766.29     4611.90     57.31 o 
   5   1   6      559.72      587.80     11.56 o 
   6   1   6     5256.39     5441.93     52.65 o 
   7   1   6     1668.53     1650.28     20.06 o 
   8   1   6      483.72      493.93     10.40 o 
   9   1   6     1405.93     1438.22     21.96 o 
  10   1   6        8.58       10.23      2.79 o 
  11   1   6     1760.83     1731.75     26.81 o 
  12   1   6      514.26      510.79     10.62 o 
  -9   2   6       42.07       55.24      8.06 o 
  -8   2   6     1979.80     1999.13    108.52 o 
  -7   2   6      596.56      620.77     29.18 o 
  -6   2   6      900.41      906.22     24.04 o 
  -5   2   6     1221.85     1213.89     18.02 o 
  -4   2   6        1.45        5.96      1.64 o 
  -3   2   6     3370.38     3369.54     28.91 o 
  -2   2   6      490.42      451.11      6.64 o 
  -1   2   6     5899.46     5927.73     50.90 o 
   0   2   6     9868.33    10001.96     86.05 o 
   1   2   6     7841.20     8177.77    100.45 o 
   2   2   6     6546.77     6320.31     78.47 o 
   3   2   6     2534.32     2631.18     41.03 o 
   4   2   6     6617.72     6817.85     70.39 o 
   5   2   6      698.86      756.88     10.30 o 
   6   2   6     3116.53     3205.49     32.68 o 
   7   2   6     2159.46     2117.41     23.69 o 
   8   2   6      269.80      279.31      6.37 o 
   9   2   6     4913.27     4816.02     61.93 o 
  10   2   6      319.95      324.04      9.18 o 
  11   2   6     1024.62     1006.06     18.23 o 
  12   2   6       20.38       16.03      2.40 o 
  -9   3   6       67.17       76.12      9.39 o 
  -8   3   6      592.38      549.24     20.57 o 
  -7   3   6     1375.19     1341.49     52.64 o 
  -6   3   6      994.21     1003.82     26.40 o 
  -5   3   6     3792.76     3606.69     49.40 o 
  -4   3   6      170.59      173.67      5.22 o 
  -3   3   6     4471.71     4394.94     39.70 o 
  -2   3   6      148.92      170.67      3.20 o 
  -1   3   6     6339.50     6525.86     53.09 o 
   0   3   6       94.29       99.20      2.78 o 
   1   3   6     5194.63     5245.60     70.26 o 
   2   3   6      678.55      590.83     11.02 o 
   3   3   6     3078.06     3068.03     38.87 o 
   4   3   6     5614.17     5455.94     65.28 o 
   5   3   6        7.61       12.48      2.19 o 
   6   3   6     2551.82     2384.96     25.09 o 
   7   3   6     1344.30     1347.62     19.86 o 
   8   3   6     2870.30     2844.25     36.09 o 
   9   3   6     1107.31     1138.67     22.11 o 
  10   3   6        4.67        8.51      3.66 o 
  11   3   6     1705.78     1746.53     33.27 o 
  12   3   6        4.77       11.23      2.14 o 
  -8   4   6     2333.12     2339.80     51.30 o 
  -7   4   6      202.19      181.97     21.39 o 
  -6   4   6     2781.91     2651.76     40.46 o 
  -5   4   6     2241.46     2069.20     32.54 o 
  -4   4   6     1521.53     1541.48     22.93 o 
  -3   4   6     3904.57     3942.02     36.34 o 
  -2   4   6       89.20       99.43      3.02 o 
  -1   4   6     6866.33     6697.01     60.72 o 
   0   4   6      489.19      502.91      6.90 o 
   1   4   6     6521.40     6570.18     60.03 o 
   2   4   6     6121.58     6009.36     60.29 o 
   3   4   6     2034.00     2116.03     28.43 o 
   4   4   6     4296.70     4099.07     44.09 o 
   5   4   6       13.08       13.13      2.83 o 
   6   4   6    12119.65    12449.00    111.92 o 
   7   4   6      521.24      472.97      9.83 o 
   8   4   6     2036.49     2089.57     32.27 o 
   9   4   6      323.66      331.24     13.74 o 
  10   4   6      189.81      195.97     10.67 o 
  11   4   6     2241.24     2226.88     51.62 o 
  12   4   6       28.20       36.58      5.57 o 
  -8   5   6     1973.86     1862.05     45.04 o 
  -7   5   6      110.43      106.20     10.17 o 
  -6   5   6     2037.98     1947.01     39.12 o 
  -5   5   6      200.81      215.79     10.38 o 
  -4   5   6     2185.09     2190.13     40.80 o 
  -3   5   6     1533.58     1555.77     20.20 o 
  -2   5   6        9.20        9.64      2.37 o 
  -1   5   6     4325.73     4388.78     55.31 o 
   0   5   6       66.28       51.01      2.14 o 
   1   5   6     8808.45     9111.46     75.22 o 
   2   5   6     2354.80     2354.30     25.96 o 
   3   5   6     9769.19     9981.70    104.58 o 
   4   5   6      394.20      386.65      6.57 o 
   5   5   6     2542.55     2538.38     36.40 o 
   6   5   6     2117.36     2118.52     21.62 o 
   7   5   6        0.35        4.98      1.04 o 
   8   5   6     2384.40     2394.21     31.98 o 
   9   5   6      588.58      595.59     17.91 o 
  10   5   6     1767.04     1889.30     42.49 o 
  11   5   6     3062.78     3272.37     71.96 o 
  12   5   6      116.26      131.95     14.55 o 
  13   5   6     2702.37     2825.23     82.67 o 
  -7   6   6       18.30       11.18      4.66 o 
  -6   6   6     1821.50     1796.92     27.56 o 
  -5   6   6      791.83      752.56     15.23 o 
  -4   6   6     3327.85     3165.01     39.41 o 
  -3   6   6     1231.56     1239.78     17.95 o 
  -2   6   6     1613.54     1690.91     18.90 o 
  -1   6   6     9579.48     9625.92     72.72 o 
   0   6   6       70.72       69.19      3.41 o 
   1   6   6     8815.57     8925.26     74.63 o 
   2   6   6      134.45      119.01      4.03 o 
   3   6   6       77.14       41.89      4.44 o 
   4   6   6     3729.90     3777.25     57.44 o 
   5   6   6      224.07      242.93      5.07 o 
   6   6   6     1069.52     1089.41     12.18 o 
   7   6   6      418.50      381.36      7.74 o 
   8   6   6     3548.31     3699.74     42.31 o 
   9   6   6     1011.91     1093.80     16.12 o 
  10   6   6     2332.76     2422.03     47.67 o 
  11   6   6     1770.94     1876.93     42.89 o 
  12   6   6      647.46      691.35     23.67 o 
  -7   7   6      329.55      320.75     11.20 o 
  -6   7   6     1542.29     1488.37     25.02 o 
  -5   7   6        1.22        5.48      2.63 o 
  -4   7   6     2073.08     2120.16     29.98 o 
  -3   7   6      865.39      786.25     15.03 o 
  -2   7   6     2651.74     2571.88     28.42 o 
  -1   7   6     6325.22     6311.45     70.44 o 
   0   7   6       22.68       34.68      4.55 o 
   1   7   6     7709.84     7781.59     69.76 o 
   2   7   6      183.20      202.43      4.81 o 
   3   7   6     3027.30     2980.05     37.13 o 
   4   7   6      294.37      295.88      9.49 o 
   5   7   6     3306.72     3196.33     53.46 o 
   6   7   6     3536.95     3525.68     63.01 o 
   7   7   6      669.94      681.27     15.85 o 
   8   7   6     5012.49     5020.72     77.47 o 
   9   7   6      164.53      185.10      7.78 o 
  10   7   6     2505.74     2573.49     53.79 o 
  11   7   6      816.61      847.76     37.85 o 
  12   7   6      603.83      643.53     23.52 o 
  13   7   6     1333.09     1407.65     40.07 o 
  -6   8   6     1983.93     1978.09     31.04 o 
  -5   8   6       23.29       29.58      4.28 o 
  -4   8   6     2789.64     2744.46     42.56 o 
  -3   8   6      587.90      610.74     15.60 o 
  -2   8   6     1572.36     1589.58     24.82 o 
  -1   8   6      933.48      954.85     22.98 o 
   0   8   6      839.61      902.23     18.72 o 
   1   8   6     1835.48     1832.82     22.56 o 
   2   8   6       80.06       92.52      3.59 o 
   3   8   6     3285.70     3272.00     42.94 o 
   4   8   6      614.84      594.84     13.16 o 
   5   8   6     1629.51     1597.38     25.30 o 
   6   8   6     3714.23     3563.79     58.94 o 
   7   8   6      525.80      503.39     14.78 o 
   8   8   6     3582.03     3549.90     59.30 o 
   9   8   6       37.29       49.75      5.12 o 
  10   8   6     1765.60     1754.41     58.78 o 
  11   8   6      146.38      165.77     17.72 o 
  12   8   6     1500.27     1479.54     39.30 o 
  -5   9   6      118.19      102.50      9.54 o 
  -4   9   6     1588.51     1593.23     52.42 o 
  -3   9   6      247.48      245.59     12.21 o 
  -2   9   6     2143.74     2197.92     34.14 o 
  -1   9   6      704.04      703.72     19.65 o 
   0   9   6     1733.48     1729.79     30.32 o 
   1   9   6     3489.21     3586.60     39.41 o 
   2   9   6      339.83      311.98      7.24 o 
   3   9   6     5547.60     5431.33     58.82 o 
   4   9   6      111.22      124.72      5.85 o 
   5   9   6     4244.94     4153.01     68.32 o 
   6   9   6     3841.37     3725.62     89.14 o 
   7   9   6     2100.12     2033.63     39.57 o 
   8   9   6      962.29     1003.43     24.49 o 
   9   9   6        1.66       -2.04      4.99 o 
  10   9   6     1134.41     1057.18     43.97 o 
  11   9   6       72.84       85.62     14.23 o 
  12   9   6     1631.54     1675.23     43.44 o 
  -4  10   6     1285.32     1228.88     31.59 o 
  -3  10   6       52.60       68.29      7.71 o 
  -2  10   6      618.85      622.00     47.03 o 
  -1  10   6      802.61      762.32     33.87 o 
   0  10   6     1282.11     1286.04     28.78 o 
   1  10   6     2497.20     2505.97     40.02 o 
   2  10   6     1129.16     1115.01     90.30 o 
   3  10   6     3591.26     3546.11     53.99 o 
   4  10   6       14.34       23.11      4.12 o 
   5  10   6     4835.03     4723.75    102.40 o 
   6  10   6      569.81      528.54     26.12 o 
   7  10   6     1112.77     1113.28     42.41 o 
   8  10   6      712.57      657.72     32.48 o 
   9  10   6      492.31      485.51     28.13 o 
  10  10   6     1548.73     1530.72     56.37 o 
  11  10   6        7.78       11.23      5.65 o 
  12  10   6     1807.03     1865.01     56.26 o 
  -3  11   6       18.10       17.29      5.21 o 
  -2  11   6     2780.63     2874.01     54.98 o 
  -1  11   6      595.31      594.13     19.12 o 
   0  11   6     2914.40     3015.33     54.58 o 
   1  11   6      673.88      697.46     19.02 o 
   2  11   6     1672.47     1777.50     53.90 o 
   3  11   6     2644.44     2757.10     73.01 o 
   4  11   6      137.14      133.19     13.58 o 
   5  11   6     1221.01     1285.49     45.09 o 
   6  11   6       57.21       40.85      9.72 o 
   7  11   6     1845.14     1825.70     59.43 o 
   8  11   6     1237.00     1365.59     50.95 o 
   9  11   6      648.93      627.88     33.50 o 
  10  11   6     1532.11     1543.92     57.98 o 
  11  11   6        1.86       -1.20      4.61 o 
  -1  12   6       68.38       85.49     11.01 o 
   0  12   6     2442.86     2567.96     48.91 o 
   1  12   6      119.01      139.41     11.01 o 
   4  12   6      174.75      196.43     16.27 o 
   5  12   6     1883.60     2059.65     63.08 o 
   6  12   6       39.46       28.29      8.70 o 
   7  12   6     1503.58     1502.26     53.74 o 
   8  12   6      656.21      636.95     33.44 o 
   9  12   6     1469.87     1440.26     55.29 o 
  10  12   6     1128.44     1080.67     33.59 o 
   5  13   6     2480.13     2602.01     75.75 o 
   6  13   6       21.71       35.05      9.93 o 
   7  13   6     1854.59     1862.48     63.35 o 
   8  13   6        8.77       11.28      5.75 o 
   9  13   6     1075.58     1118.57     34.44 o 
   5  14   6      679.77      729.28     35.11 o 
   6  14   6      105.79      104.90     10.87 o 
   7  14   6     1802.52     1941.46     46.99 o 
  -4 -10   7     1139.35     1168.70     47.81 o 
  -3 -10   7      519.69      503.87     21.29 o 
  -2 -10   7      933.57     1014.08     47.29 o 
  -1 -10   7     1667.94     1676.97     37.05 o 
   0 -10   7       98.23       87.80      8.51 o 
  -6  -9   7     1030.66     1024.81     23.82 o 
  -5  -9   7       53.02       49.57     11.17 o 
  -4  -9   7     1724.90     1672.78     31.48 o 
  -3  -9   7      243.56      265.37     10.93 o 
  -2  -9   7     1076.50     1087.20     27.90 o 
  -1  -9   7      623.12      644.35     45.68 o 
   0  -9   7       38.38       39.97      6.29 o 
   1  -9   7     2009.39     2127.37     44.65 o 
   2  -9   7        0.69        3.01      4.12 o 
   3  -9   7     1400.18     1418.02     34.90 o 
  -7  -8   7     1548.85     1517.26     30.06 o 
  -6  -8   7     1477.21     1483.47     29.17 o 
  -5  -8   7       13.02        7.54      5.42 o 
  -4  -8   7     2553.60     2485.34     40.63 o 
  -3  -8   7      587.38      534.41     27.46 o 
  -2  -8   7     1351.42     1291.88     22.77 o 
  -1  -8   7      951.86      933.33     20.19 o 
   0  -8   7       70.88       63.93      6.00 o 
   1  -8   7     1616.06     1583.68     29.46 o 
   2  -8   7      201.62      214.82      9.90 o 
   3  -8   7     1380.95     1288.69     36.12 o 
   4  -8   7        6.86        6.23      3.60 o 
  -8  -7   7       24.22       15.38     12.91 o 
  -7  -7   7      665.57      702.07     18.32 o 
  -6  -7   7      966.60      889.68     20.53 o 
  -5  -7   7       44.36       43.78      6.80 o 
  -4  -7   7     1966.47     1840.36     35.47 o 
  -3  -7   7      694.00      625.29     25.89 o 
  -2  -7   7     2965.92     2946.94     37.04 o 
  -1  -7   7      639.91      645.62     11.86 o 
   0  -7   7     1539.76     1609.61     24.79 o 
   1  -7   7     1351.68     1341.09     25.59 o 
   2  -7   7      464.68      500.03     12.04 o 
   3  -7   7     2630.79     2741.79     30.85 o 
   4  -7   7        3.58        6.39      2.50 o 
   5  -7   7     1257.72     1291.22     19.33 o 
   6  -7   7      699.48      736.51     14.27 o 
  -9  -6   7     1529.35     1544.71     55.27 o 
  -8  -6   7      285.36      252.76     16.02 o 
  -7  -6   7      606.99      588.06     16.10 o 
  -6  -6   7     1661.94     1594.70     38.49 o 
  -5  -6   7      957.74      922.23     26.89 o 
  -4  -6   7     4985.20     4928.75     61.54 o 
  -3  -6   7      318.14      286.04      7.46 o 
  -2  -6   7     2827.52     2788.52     33.07 o 
  -1  -6   7      284.52      295.92      7.80 o 
   0  -6   7     2123.55     2060.88     28.86 o 
   1  -6   7     1973.55     2024.67     23.12 o 
   2  -6   7       42.20       55.01      4.04 o 
   3  -6   7     1188.21     1229.95     19.58 o 
   4  -6   7       23.99       29.22      4.44 o 
   5  -6   7     2083.61     2071.78     26.64 o 
   6  -6   7      339.53      324.67     11.27 o 
   7  -6   7     1343.19     1366.72     26.01 o 
  -9  -5   7      806.21      773.77     26.32 o 
  -8  -5   7       17.68       11.41      5.37 o 
  -7  -5   7     1301.88     1293.99     33.73 o 
  -6  -5   7      837.40      752.11     21.79 o 
  -5  -5   7     1095.10     1085.05     19.76 o 
  -4  -5   7     1618.81     1578.05     25.20 o 
  -3  -5   7      217.23      196.80      5.92 o 
  -2  -5   7     2859.39     2781.92     32.23 o 
  -1  -5   7      311.75      292.06      7.83 o 
   0  -5   7     1399.98     1343.22     14.00 o 
   1  -5   7      699.62      666.13      9.76 o 
   2  -5   7      580.99      551.52      8.85 o 
   3  -5   7     5857.49     5666.02     54.58 o 
   4  -5   7     1181.38     1160.55     17.74 o 
   5  -5   7     1445.06     1435.04     27.98 o 
   6  -5   7       57.12       49.47      5.16 o 
   7  -5   7     1601.76     1549.27     27.30 o 
   8  -5   7      496.70      516.42     14.91 o 
  -9  -4   7     3063.70     3173.26     63.82 o 
  -8  -4   7       57.91       57.18      8.00 o 
  -7  -4   7     2515.00     2380.13     49.42 o 
  -6  -4   7      144.36      138.81      7.35 o 
  -5  -4   7      165.67      175.88     10.40 o 
  -4  -4   7     1242.70     1193.22     20.10 o 
  -3  -4   7      601.12      639.03     10.46 o 
  -2  -4   7     3783.53     3604.99     36.94 o 
  -1  -4   7       46.28       40.08      2.35 o 
   0  -4   7     3215.11     3209.51     27.00 o 
   1  -4   7     1841.69     1806.17     17.69 o 
   2  -4   7     6160.46     6222.11     48.53 o 
   3  -4   7     2538.94     2513.47     26.21 o 
   4  -4   7      338.85      358.03      8.06 o 
   5  -4   7     2508.21     2508.05     40.28 o 
   6  -4   7        4.56        7.53      3.29 o 
   7  -4   7     1437.89     1431.62     25.08 o 
   8  -4   7      305.72      298.27     10.77 o 
   9  -4   7      573.68      600.02     16.22 o 
  -9  -3   7     1599.75     1576.85     38.81 o 
  -8  -3   7       41.04       33.83      9.31 o 
  -7  -3   7      858.48      864.53     29.07 o 
  -6  -3   7       43.66       31.85      3.94 o 
  -5  -3   7     3619.70     3453.57     54.15 o 
  -4  -3   7     1901.46     1817.87     26.35 o 
  -3  -3   7     1609.53     1701.97     19.88 o 
  -2  -3   7     2971.82     2914.40     26.23 o 
  -1  -3   7      443.09      432.64      6.40 o 
   0  -3   7     7963.63     8011.43     63.60 o 
   1  -3   7       40.45       37.28      2.37 o 
   2  -3   7     7089.89     6790.83     51.61 o 
   3  -3   7       83.17       93.71      4.14 o 
   4  -3   7     1717.96     1588.26     22.96 o 
   5  -3   7     2670.80     2628.05     33.77 o 
   6  -3   7       37.00       24.47      3.67 o 
   7  -3   7      800.60      836.90     18.00 o 
   8  -3   7      602.01      595.17     14.82 o 
   9  -3   7     1234.43     1250.68     30.48 o 
  -9  -2   7      658.03      651.38     42.79 o 
  -8  -2   7       58.19       55.29      7.27 o 
  -7  -2   7     1674.74     1691.92     37.69 o 
  -6  -2   7      144.25      150.18      7.05 o 
  -5  -2   7     1727.63     1749.51     28.08 o 
  -4  -2   7     5431.90     5314.27     50.57 o 
  -3  -2   7     2827.65     2752.51     60.71 o 
  -2  -2   7     4222.48     4342.83     33.82 o 
  -1  -2   7     2111.13     2127.56     18.56 o 
   0  -2   7     2415.97     2357.09     20.09 o 
   1  -2   7       55.88       44.84      2.15 o 
   2  -2   7     4750.32     4665.36     39.93 o 
   3  -2   7      319.08      324.00      6.03 o 
   4  -2   7     2814.88     2793.78     31.96 o 
   5  -2   7     1860.80     1905.88     27.90 o 
   6  -2   7      110.11      105.49      5.81 o 
   7  -2   7     2520.61     2583.72     50.66 o 
   8  -2   7       13.10       16.97      3.89 o 
   9  -2   7     2034.15     2035.58     31.70 o 
  10  -2   7      400.99      380.78     13.55 o 
  -9  -1   7      134.86      106.99     14.55 o 
  -8  -1   7      790.58      804.34     23.87 o 
  -7  -1   7     2080.28     2021.84     41.96 o 
  -6  -1   7       96.81      106.04      5.28 o 
  -5  -1   7     5765.93     5685.06     62.23 o 
  -4  -1   7      516.61      478.33      8.02 o 
  -3  -1   7     6191.82     6139.66     55.56 o 
  -2  -1   7     7899.59     7889.17     60.11 o 
  -1  -1   7     1082.95     1077.46     10.81 o 
   0  -1   7     5227.44     5305.18     41.27 o 
   1  -1   7      184.09      195.28      5.93 o 
   2  -1   7     5219.93     5069.77     50.79 o 
   3  -1   7      501.49      509.33      8.45 o 
   4  -1   7     4424.90     4342.86     60.98 o 
   5  -1   7     1658.71     1618.38     20.79 o 
   6  -1   7      402.83      407.45     10.30 o 
   7  -1   7     4256.53     4075.72     51.07 o 
   8  -1   7      157.76      163.14      8.07 o 
   9  -1   7     3264.14     3285.39     49.76 o 
  10  -1   7      135.24      127.26      7.91 o 
  11  -1   7      830.67      890.70     21.65 o 
  -9   0   7      670.69      752.21     36.02 o 
  -8   0   7     1283.53     1261.92     41.79 o 
  -7   0   7     1365.06     1402.25     26.00 o 
  -6   0   7      211.81      240.25      9.11 o 
  -5   0   7     8310.85     8297.43     87.34 o 
  -4   0   7       19.54       27.15      2.43 o 
  -3   0   7     2732.45     2758.96     26.65 o 
  -2   0   7      502.48      503.30      6.43 o 
  -1   0   7      399.16      385.06      5.90 o 
   0   0   7      313.62      242.10      4.18 o 
   1   0   7      991.51     1040.09     14.47 o 
   2   0   7     3734.70     3619.20     40.15 o 
   3   0   7      467.45      489.31      8.35 o 
   4   0   7     4033.15     4003.29     44.97 o 
   5   0   7      512.34      502.47     10.00 o 
   6   0   7     2034.21     2039.31     26.61 o 
   7   0   7     4020.34     4085.47     55.55 o 
   8   0   7      180.91      187.52     14.81 o 
   9   0   7     3127.36     3130.81     46.66 o 
  10   0   7        4.64        6.99      2.97 o 
  11   0   7     1899.01     1886.29     29.73 o 
  -9   1   7      141.42      139.32     11.25 o 
  -8   1   7     2913.59     2954.27     82.19 o 
  -7   1   7      708.38      699.56     41.74 o 
  -6   1   7      695.87      715.29     24.89 o 
  -5   1   7     1622.25     1658.00     22.93 o 
  -4   1   7      104.98      103.55      4.26 o 
  -3   1   7     4245.97     4118.24     33.96 o 
  -2   1   7      690.55      725.80      8.41 o 
  -1   1   7     2904.44     2838.42     23.55 o 
   0   1   7     7089.97     7228.37     54.34 o 
   1   1   7     1330.88     1277.28     13.60 o 
   2   1   7    15258.76    16330.03    161.25 o 
   3   1   7     1011.65     1118.39     14.03 o 
   4   1   7     3126.35     3084.32     42.58 o 
   5   1   7       54.58       48.53      3.16 o 
   6   1   7      656.45      602.04     11.04 o 
   7   1   7      836.91      864.64     14.73 o 
   8   1   7      779.16      809.72     16.12 o 
   9   1   7      937.41      910.36     17.17 o 
  10   1   7       11.52        8.73      4.32 o 
  11   1   7     2394.47     2609.40     36.46 o 
  12   1   7      194.24      197.98      8.70 o 
  -9   2   7       37.78       35.05      7.34 o 
  -8   2   7     1217.35     1164.61     31.33 o 
  -7   2   7      217.35      231.72     12.32 o 
  -6   2   7      819.88      785.82     16.99 o 
  -5   2   7     2434.17     2474.62     31.34 o 
  -4   2   7      495.49      488.73     10.69 o 
  -3   2   7     4716.11     4520.12     36.81 o 
  -2   2   7      226.27      264.50      4.53 o 
  -1   2   7     6906.78     6930.29     50.22 o 
   0   2   7     3687.89     3782.90     29.95 o 
   1   2   7    10163.79    10318.57     86.15 o 
   2   2   7     1218.10     1055.34     15.14 o 
   3   2   7      583.58      523.10      8.72 o 
   4   2   7     6347.02     5944.29     62.72 o 
   5   2   7     1874.66     1893.75     23.81 o 
   6   2   7     1741.58     1697.22     19.87 o 
   7   2   7      715.00      739.82     11.25 o 
   8   2   7     1504.70     1466.34     18.77 o 
   9   2   7     6169.33     6236.21     69.34 o 
  10   2   7      894.67      902.05     17.74 o 
  11   2   7     1652.27     1700.98     44.62 o 
  12   2   7        0.54        3.51      2.64 o 
  -8   3   7      755.45      783.07     25.37 o 
  -7   3   7      675.33      726.45     23.06 o 
  -6   3   7     1320.43     1355.96     24.73 o 
  -5   3   7     2900.80     2834.65     41.11 o 
  -4   3   7      152.09      167.90      5.39 o 
  -3   3   7     5762.22     5600.77     49.87 o 
  -2   3   7       22.37       23.96      1.61 o 
  -1   3   7     7786.82     8130.70     68.14 o 
   0   3   7       18.87       10.94      1.49 o 
   1   3   7     3900.33     3882.19     35.89 o 
   2   3   7     5368.32     5309.60     58.21 o 
   3   3   7     1668.68     1846.93     24.93 o 
   4   3   7     2679.74     2513.60     33.72 o 
   5   3   7      143.09      106.61      5.43 o 
   6   3   7     5986.66     5937.84     70.13 o 
   7   3   7     1332.33     1261.39     16.45 o 
   8   3   7     2938.43     2950.44     31.68 o 
   9   3   7     1013.56      990.74     14.15 o 
  10   3   7      993.80     1000.95     27.09 o 
  11   3   7     1016.09     1028.61     18.98 o 
  12   3   7       73.02       73.18      3.47 o 
  -8   4   7     2180.61     2216.21     49.65 o 
  -7   4   7      176.63      156.81     15.38 o 
  -6   4   7     1663.77     1750.79     33.90 o 
  -5   4   7      858.90      817.09     33.32 o 
  -4   4   7     1714.72     1750.64     28.26 o 
  -3   4   7     3367.69     3351.88     31.96 o 
  -2   4   7      460.12      449.94      7.31 o 
  -1   4   7      998.03      972.85     10.36 o 
   0   4   7      297.78      323.44      5.04 o 
   1   4   7     7195.45     7311.27     64.41 o 
   2   4   7     4391.36     4604.71     51.36 o 
   3   4   7     8008.80     7999.18     85.07 o 
   4   4   7     4422.85     4445.11     44.18 o 
   5   4   7       60.88       66.22      2.71 o 
   6   4   7     5971.97     6182.26     58.35 o 
   7   4   7      700.54      657.04     10.61 o 
   8   4   7     2018.92     2012.82     22.91 o 
   9   4   7      462.23      453.00     11.06 o 
  10   4   7      801.82      827.54     18.94 o 
  11   4   7     1539.88     1646.20     37.86 o 
  12   4   7       80.42       67.95      7.05 o 
  -7   5   7        9.26       11.92      3.88 o 
  -6   5   7     2090.97     2058.45     34.78 o 
  -5   5   7      974.06      977.61     20.35 o 
  -4   5   7     1668.75     1640.08     35.58 o 
  -3   5   7     2690.80     2670.36     29.61 o 
  -2   5   7      200.98      184.04      4.67 o 
  -1   5   7     4944.54     5163.10     45.34 o 
   0   5   7       21.35       26.09      2.97 o 
   1   5   7     5257.92     5061.04     55.23 o 
   2   5   7     1375.18     1358.26     17.19 o 
   3   5   7     3541.07     3398.61     39.56 o 
   4   5   7     4841.90     4680.51     46.35 o 
   5   5   7     1271.54     1378.91     16.55 o 
   6   5   7     2306.88     2321.31     29.49 o 
   7   5   7       35.05       30.40      2.19 o 
   8   5   7     4827.41     4714.01     46.67 o 
   9   5   7      240.04      230.94      8.79 o 
  10   5   7      804.69      763.24     22.50 o 
  11   5   7     1950.91     1996.77     49.44 o 
  -7   6   7      318.55      293.86     19.60 o 
  -6   6   7     1795.46     1790.53     32.39 o 
  -5   6   7      640.70      645.73     22.32 o 
  -4   6   7     3843.57     3794.85     45.86 o 
  -3   6   7     1130.85     1160.12     17.33 o 
  -2   6   7     1302.47     1280.43     16.52 o 
  -1   6   7     5855.90     5893.64     52.76 o 
   0   6   7      194.53      209.95      4.64 o 
   1   6   7     7243.03     7486.33     67.03 o 
   2   6   7        9.67       31.46      3.66 o 
   3   6   7     4161.90     4314.31     49.33 o 
   4   6   7       70.47       53.53      2.71 o 
   5   6   7     1307.67     1408.36     17.02 o 
   6   6   7     2430.88     2305.94     28.01 o 
   7   6   7        9.19       17.70      2.39 o 
   8   6   7     4089.63     3970.06     51.44 o 
   9   6   7      378.83      349.18      8.60 o 
  10   6   7     2367.07     2502.89     49.37 o 
  11   6   7     1182.25     1176.03     44.77 o 
  12   6   7      630.02      678.28     33.44 o 
  -6   7   7     1401.25     1375.61     27.89 o 
  -5   7   7      128.01      123.70      6.79 o 
  -4   7   7     2103.69     2148.28     30.49 o 
  -3   7   7     1055.05     1076.00     18.55 o 
  -2   7   7     1612.18     1646.47     20.38 o 
  -1   7   7     2828.21     2866.03     32.34 o 
   0   7   7        6.88       13.76      2.16 o 
   1   7   7     4823.62     5018.45     50.28 o 
   2   7   7      204.06      207.97      6.04 o 
   3   7   7     3369.25     3489.81     37.90 o 
   4   7   7      491.64      487.08     10.00 o 
   5   7   7      967.69      825.90    133.64 o 
   6   7   7     1310.32     1251.58     40.47 o 
   7   7   7     1332.13     1353.49     22.12 o 
   8   7   7     3318.00     3451.29     47.62 o 
   9   7   7      242.94      213.31      9.05 o 
  10   7   7     3664.46     3748.57     60.80 o 
  11   7   7      696.22      751.91     17.46 o 
  12   7   7      653.86      668.73     34.25 o 
  -5   8   7       71.78       73.92      7.42 o 
  -4   8   7     3509.25     3540.73     46.42 o 
  -3   8   7      558.93      560.59     15.46 o 
  -2   8   7     4603.46     4398.41     57.67 o 
  -1   8   7      966.34      944.71     27.30 o 
   0   8   7     3190.95     3112.71     81.62 o 
   1   8   7     1848.79     1826.24     24.20 o 
   2   8   7       13.70        6.21      2.76 o 
   3   8   7     2143.49     2044.78     35.27 o 
   4   8   7      536.79      580.53     16.15 o 
   5   8   7     1692.61     1679.82     26.52 o 
   6   8   7     2894.45     2869.49     74.54 o 
   7   8   7      162.52      172.70      8.42 o 
   8   8   7     6485.19     6425.32     98.94 o 
   9   8   7      142.32      135.05     14.39 o 
  10   8   7     2209.16     2214.64     41.15 o 
  11   8   7       97.28       72.31     13.04 o 
  12   8   7     1304.48     1331.12     52.61 o 
  -5   9   7      109.90      105.09      9.60 o 
  -4   9   7     1377.62     1397.71     33.69 o 
  -3   9   7        1.00        7.05      4.15 o 
  -2   9   7     1512.89     1516.30     31.64 o 
  -1   9   7       11.27       14.84      4.20 o 
   0   9   7     1280.41     1321.98     45.58 o 
   1   9   7     4954.07     4874.78     79.81 o 
   2   9   7      676.24      668.11     15.29 o 
   3   9   7     3476.55     3457.68     67.72 o 
   4   9   7       44.12       56.72      5.84 o 
   5   9   7     2719.80     2748.76     39.77 o 
   6   9   7     2632.08     2434.53     44.86 o 
   7   9   7     2242.00     2208.20     42.44 o 
   8   9   7      427.09      423.83     18.09 o 
   9   9   7      313.84      319.76     12.46 o 
  10   9   7     1884.86     1883.17     37.95 o 
  11   9   7       12.75        1.88      5.96 o 
  12   9   7     1515.11     1416.91     55.94 o 
  -4  10   7     1302.80     1347.20     92.33 o 
  -3  10   7      318.98      312.18     14.32 o 
  -2  10   7     1890.43     1960.97     41.20 o 
  -1  10   7      956.82      993.45     25.68 o 
   0  10   7     1963.86     1921.26     56.74 o 
   1  10   7     1496.46     1519.85     31.08 o 
   2  10   7      492.49      491.42     18.25 o 
   3  10   7     3629.89     3780.91     83.91 o 
   4  10   7       46.90       42.74      4.61 o 
   5  10   7     2082.86     2137.55     77.97 o 
   6  10   7      261.53      259.76     11.79 o 
   7  10   7     1555.08     1530.35     33.59 o 
   8  10   7     1763.40     1751.26     37.18 o 
   9  10   7      636.45      685.42     33.87 o 
  10  10   7     1409.20     1441.76     54.43 o 
  11  10   7       26.99       12.40      8.64 o 
  12  10   7     1693.39     1606.52     61.36 o 
  -2  11   7     2282.97     2317.86     47.40 o 
  -1  11   7      143.35      146.35      9.80 o 
   0  11   7     2331.58     2352.19     45.50 o 
   1  11   7      423.89      429.87     14.52 o 
   2  11   7     1849.18     1833.65     66.16 o 
   3  11   7     1911.96     1932.59     55.99 o 
   4  11   7      626.89      619.18     28.08 o 
   5  11   7     1957.12     2022.98     41.73 o 
   6  11   7       81.55       90.67     12.72 o 
   7  11   7     2493.02     2595.46     75.96 o 
   8  11   7     2096.04     2109.52     67.21 o 
   9  11   7      955.57     1047.41     44.50 o 
  10  11   7     1030.83     1024.91     45.42 o 
  11  11   7      140.97      119.02     17.72 o 
  -1  12   7       32.38       19.63      5.19 o 
   0  12   7     2257.09     2353.90     60.82 o 
   1  12   7      466.36      410.97     14.59 o 
   4  12   7      361.23      351.84     21.63 o 
   5  12   7     2963.97     3026.70     82.99 o 
   6  12   7       58.23       51.43     10.95 o 
   7  12   7     2172.66     2110.22     67.00 o 
   8  12   7      181.63      178.07     18.95 o 
   9  12   7     1355.10     1393.23     54.01 o 
  10  12   7      855.66      914.44     43.91 o 
   5  13   7     1372.74     1441.98     51.27 o 
   6  13   7       52.09       62.11     12.29 o 
   7  13   7     2049.50     2103.03     68.66 o 
   8  13   7        8.52        2.15      6.66 o 
   9  13   7     1685.78     1782.54     64.74 o 
   5  14   7      542.69      533.34     29.69 o 
   6  14   7      147.80      153.10     17.45 o 
   7  14   7     1931.90     1897.58     65.39 o 
  -5  -9   8       24.59       21.68      4.89 o 
  -4  -9   8     1612.10     1707.51     32.66 o 
  -3  -9   8      316.40      305.69     12.17 o 
  -2  -9   8     1340.58     1401.67     33.27 o 
  -1  -9   8     1155.73     1212.23     29.79 o 
   0  -9   8      162.65      186.64     11.49 o 
   1  -9   8     1261.30     1248.34     31.77 o 
   2  -9   8       22.38       21.25      7.14 o 
  -6  -8   8     1275.82     1251.33     26.88 o 
  -5  -8   8        6.14        6.18      3.67 o 
  -4  -8   8     1602.49     1551.71     29.88 o 
  -3  -8   8      309.33      312.44     11.76 o 
  -2  -8   8     2333.84     2373.61     32.27 o 
  -1  -8   8      475.11      529.86     13.09 o 
   0  -8   8      802.34      748.47     18.72 o 
   1  -8   8     1243.73     1308.96     29.77 o 
   2  -8   8      117.28       99.11      7.67 o 
   3  -8   8     1870.76     1944.95     35.59 o 
   4  -8   8       77.42       88.04      6.65 o 
  -7  -7   8      532.97      482.32     15.47 o 
  -6  -7   8     1184.21     1165.81     25.03 o 
  -5  -7   8      360.71      351.72     12.56 o 
  -4  -7   8     1954.46     1933.68     33.98 o 
  -3  -7   8      359.69      363.02     12.24 o 
  -2  -7   8     1691.57     1704.30     27.27 o 
  -1  -7   8      276.15      280.27      8.15 o 
   0  -7   8      832.66      789.14     16.18 o 
   1  -7   8     1172.44     1160.66     23.93 o 
   2  -7   8      234.75      221.28      9.94 o 
   3  -7   8     1318.40     1262.44     18.53 o 
   4  -7   8      167.79      188.99      6.95 o 
   5  -7   8     1511.36     1448.22     21.10 o 
  -8  -6   8       65.25       60.57      6.60 o 
  -7  -6   8     2375.54     2450.05    127.01 o 
  -6  -6   8     1288.08     1278.34     25.88 o 
  -5  -6   8      903.45      965.39     21.24 o 
  -4  -6   8     3236.84     3133.95     47.18 o 
  -3  -6   8      163.35      195.24      6.75 o 
  -2  -6   8     1982.99     1964.87     41.36 o 
  -1  -6   8      103.92       93.61      5.08 o 
   0  -6   8     1502.13     1512.03     23.78 o 
   1  -6   8      361.87      354.65     10.01 o 
   2  -6   8      396.69      408.86      9.87 o 
   3  -6   8     1530.01     1502.36     21.86 o 
   4  -6   8       48.64       37.79      4.03 o 
   5  -6   8     1841.46     1827.09     23.77 o 
   6  -6   8      190.06      191.46      8.38 o 
  -8  -5   8       48.43       45.75      8.08 o 
  -7  -5   8     1776.17     1759.20     58.55 o 
  -6  -5   8      561.92      573.18     15.84 o 
  -5  -5   8      639.08      597.44     14.32 o 
  -4  -5   8      558.36      573.85     13.74 o 
  -3  -5   8       78.99       68.05      3.99 o 
  -2  -5   8     6163.08     6096.99     62.84 o 
  -1  -5   8        0.34        3.43      2.00 o 
   0  -5   8     3415.30     3485.00     35.76 o 
   1  -5   8      669.61      694.90     13.29 o 
   2  -5   8      976.35      986.17     14.24 o 
   3  -5   8     2817.35     2785.35     32.93 o 
   4  -5   8     1165.23     1174.35     21.39 o 
   5  -5   8     1217.95     1196.58     30.37 o 
   6  -5   8        0.23        0.45      3.19 o 
   7  -5   8     1701.86     1732.34     29.77 o 
  -9  -4   8     1992.58     2001.48     62.54 o 
  -8  -4   8       92.72       78.31      9.42 o 
  -7  -4   8     2323.37     2288.72     37.60 o 
  -6  -4   8      223.50      239.16     10.13 o 
  -5  -4   8     1131.07     1161.44     22.71 o 
  -4  -4   8     2381.33     2346.37     49.04 o 
  -3  -4   8     2005.29     1920.39     24.03 o 
  -2  -4   8     1495.44     1525.30     20.43 o 
  -1  -4   8       15.67       20.13      2.64 o 
   0  -4   8     2917.46     2920.03     26.39 o 
   1  -4   8      378.69      374.02      8.25 o 
   2  -4   8     1394.79     1351.30     15.45 o 
   3  -4   8     1583.25     1513.28     17.81 o 
   4  -4   8       96.52      100.44      5.34 o 
   5  -4   8     2753.20     2616.71     36.63 o 
   6  -4   8       68.42       72.53      6.59 o 
   7  -4   8     1625.29     1563.41     30.95 o 
   8  -4   8      234.96      222.01      9.85 o 
  -9  -3   8     1881.15     1822.43     43.55 o 
  -8  -3   8       20.30        5.48      5.13 o 
  -7  -3   8      735.97      755.16     17.83 o 
  -6  -3   8      219.61      205.90     12.51 o 
  -5  -3   8      633.83      590.86     14.55 o 
  -4  -3   8     1060.27     1015.65     18.11 o 
  -3  -3   8     3260.25     3217.36     33.53 o 
  -2  -3   8     2170.09     2172.30     22.22 o 
  -1  -3   8     1507.44     1608.73     16.91 o 
   0  -3   8     7373.30     7333.87     55.12 o 
   1  -3   8      988.71      906.63     11.56 o 
   2  -3   8     2778.06     2870.35     25.30 o 
   3  -3   8     4007.96     3845.60     32.22 o 
   4  -3   8     1393.83     1419.49     18.84 o 
   5  -3   8     2917.25     2810.32     39.36 o 
   6  -3   8      318.65      324.80     24.81 o 
   7  -3   8     1825.08     1798.73     32.85 o 
   8  -3   8        6.01        7.61      3.39 o 
   9  -3   8     1125.25     1108.57     22.61 o 
  -9  -2   8     1116.36     1046.49     30.37 o 
  -8  -2   8      262.25      284.32     14.51 o 
  -7  -2   8     1288.54     1208.36     30.93 o 
  -6  -2   8      135.43      127.68      6.95 o 
  -5  -2   8     1741.88     1690.32     28.12 o 
  -4  -2   8       41.05       41.99      4.12 o 
  -3  -2   8     1824.01     1909.11     19.83 o 
  -2  -2   8     6067.12     5979.54     48.86 o 
  -1  -2   8     1004.24     1055.50     11.38 o 
   0  -2   8     4189.20     4277.21     35.25 o 
   1  -2   8      616.20      662.18      8.54 o 
   2  -2   8     2848.60     2829.49     26.73 o 
   3  -2   8      181.02      207.56      5.38 o 
   4  -2   8     3029.76     2974.49     31.34 o 
   5  -2   8      961.20      906.85     17.31 o 
   6  -2   8      283.19      254.77     11.97 o 
   7  -2   8     1916.79     1795.52     31.80 o 
   8  -2   8        2.76        3.23      4.69 o 
   9  -2   8     2171.14     2122.34     37.73 o 
  10  -2   8      372.50      389.61     12.60 o 
  -9  -1   8      172.58      176.46     18.14 o 
  -8  -1   8      528.52      531.24     26.28 o 
  -7  -1   8     1608.54     1638.50     55.59 o 
  -6  -1   8      212.47      201.62      8.46 o 
  -5  -1   8     3868.97     3934.32     46.03 o 
  -4  -1   8      296.42      278.14      6.61 o 
  -3  -1   8     3532.63     3523.55     31.97 o 
  -2  -1   8     2654.90     2659.75     25.45 o 
  -1  -1   8     1436.46     1441.47     14.50 o 
   0  -1   8      439.62      415.13      6.20 o 
   1  -1   8      562.11      526.49      7.41 o 
   2  -1   8     3824.92     3782.75     35.82 o 
   3  -1   8       48.40       47.03      3.91 o 
   4  -1   8     3315.93     3431.73     37.89 o 
   5  -1   8     1089.13     1097.19     24.70 o 
   6  -1   8     1786.73     1789.98     27.05 o 
   7  -1   8     3476.28     3487.52     50.51 o 
   8  -1   8      103.84       98.78      6.86 o 
   9  -1   8     1943.32     1905.00     33.91 o 
  10  -1   8       98.66       87.07     11.30 o 
  -9   0   8      229.94      226.49     19.65 o 
  -8   0   8     1590.42     1554.98     53.95 o 
  -7   0   8     2008.01     1930.10     44.92 o 
  -6   0   8       64.98       80.90      4.93 o 
  -5   0   8     4760.88     4674.28     53.23 o 
  -4   0   8      385.75      372.55      8.17 o 
  -3   0   8     8694.40     8635.92     67.71 o 
  -2   0   8     1619.18     1635.03     15.77 o 
  -1   0   8     4235.86     4199.79     39.94 o 
   0   0   8     1298.05     1222.08     12.33 o 
   1   0   8     2101.21     2280.39     19.88 o 
   2   0   8     1312.69     1336.84     20.23 o 
   3   0   8       86.24       85.24      4.29 o 
   4   0   8     5739.73     5735.79     62.50 o 
   5   0   8       79.89       73.50      4.16 o 
   6   0   8     1829.27     1809.27     28.16 o 
   7   0   8     4122.29     3934.67     54.50 o 
   8   0   8      303.40      305.21     10.72 o 
   9   0   8     1874.47     1798.27     31.43 o 
  10   0   8       47.69       54.69      5.89 o 
  11   0   8     1220.50     1267.97     29.26 o 
  -9   1   8      163.82      159.52     11.95 o 
  -8   1   8     1852.20     1873.25     42.32 o 
  -7   1   8      668.98      643.02     20.94 o 
  -6   1   8     1458.15     1432.56     24.52 o 
  -5   1   8     1822.84     1788.57     24.91 o 
  -4   1   8       38.14       49.13      3.79 o 
  -3   1   8     6032.37     5908.57     53.89 o 
  -2   1   8      103.86       81.41      2.65 o 
  -1   1   8     3562.12     3518.23     30.26 o 
   0   1   8     2801.01     2804.58     23.65 o 
   1   1   8      850.23      871.33      9.68 o 
   2   1   8     5242.25     5254.83     74.04 o 
   3   1   8     1263.03     1355.78     18.35 o 
   4   1   8     7378.82     7274.54     76.81 o 
   5   1   8     1111.34     1118.75     18.87 o 
   6   1   8     2387.66     2425.14     30.61 o 
   7   1   8     1235.81     1207.22     18.65 o 
   8   1   8     1468.63     1416.77     24.96 o 
   9   1   8     1950.57     1977.41     32.57 o 
  10   1   8       56.59       44.66      6.81 o 
  11   1   8     1494.38     1435.20     31.70 o 
  -8   2   8     1426.32     1464.80     36.67 o 
  -7   2   8      513.82      501.54     18.62 o 
  -6   2   8      326.71      317.26     11.15 o 
  -5   2   8     4504.20     4459.01     51.37 o 
  -4   2   8     1038.76     1022.90     15.22 o 
  -3   2   8     3738.38     3775.43     37.24 o 
  -2   2   8      477.62      471.73      7.17 o 
  -1   2   8     5348.44     5306.38     41.55 o 
   0   2   8      758.51      769.84      8.63 o 
   1   2   8     2704.54     2891.11     29.60 o 
   2   2   8     1456.92     1336.89     16.22 o 
   3   2   8      586.70      632.16     10.38 o 
   4   2   8     3859.15     4014.11     40.00 o 
   5   2   8        1.01        0.25      2.28 o 
   6   2   8     2873.30     2753.90     33.44 o 
   7   2   8      625.48      548.15     11.09 o 
   8   2   8     1170.95     1177.91     16.49 o 
   9   2   8     4798.15     4650.48     54.34 o 
  10   2   8     1495.59     1478.68     23.02 o 
  11   2   8     1979.71     1942.08     43.23 o 
  12   2   8        1.06        3.26      2.63 o 
  -8   3   8     1620.82     1590.66     88.23 o 
  -7   3   8      350.98      332.24     11.70 o 
  -6   3   8     2089.32     2029.11     33.36 o 
  -5   3   8      285.74      284.17      9.63 o 
  -4   3   8     1137.09     1153.28     18.02 o 
  -3   3   8     4200.61     4138.26     43.49 o 
  -2   3   8      301.78      307.40      5.59 o 
  -1   3   8     7319.92     7156.81     57.17 o 
   0   3   8     1766.47     1711.86     15.64 o 
   1   3   8     2300.60     2271.60     22.08 o 
   2   3   8     6629.40     6717.22     73.09 o 
   3   3   8     3428.01     3399.58     39.75 o 
   4   3   8     2454.25     2398.73     25.44 o 
   5   3   8        1.84        3.19      1.55 o 
   6   3   8     1808.12     1815.47     23.78 o 
   7   3   8      841.16      858.98     14.42 o 
   8   3   8     1696.59     1807.15     21.93 o 
   9   3   8      947.42      933.50     14.01 o 
  10   3   8      375.39      391.49      9.28 o 
  11   3   8     2575.01     2563.34     38.07 o 
  12   3   8      102.24      102.40      5.89 o 
  -8   4   8     1651.44     1770.62     43.27 o 
  -7   4   8      109.40      122.07      7.82 o 
  -6   4   8      925.64      925.07     20.30 o 
  -5   4   8      220.34      218.45      8.91 o 
  -4   4   8     1018.38     1031.28     19.91 o 
  -3   4   8     3730.90     3545.45     33.99 o 
  -2   4   8     1251.28     1349.79     15.67 o 
  -1   4   8     4916.63     4779.77     38.11 o 
   0   4   8      550.37      569.53      7.84 o 
   1   4   8     3104.84     3021.34     29.56 o 
   2   4   8     2059.67     1889.56     24.70 o 
   3   4   8     2952.50     2857.33     34.34 o 
   4   4   8     2981.15     2773.78     29.90 o 
   5   4   8      139.02      131.37      4.70 o 
   6   4   8     5545.71     5642.27     69.45 o 
   7   4   8      457.07      453.81      9.03 o 
   8   4   8     4499.20     4595.65     46.27 o 
   9   4   8      878.41      840.51     12.63 o 
  10   4   8     2203.08     2254.25     29.02 o 
  11   4   8     1134.47     1064.32     41.77 o 
  12   4   8      463.21      488.57     27.97 o 
  -7   5   8        0.51        6.66      3.59 o 
  -6   5   8     1845.86     1864.50     32.86 o 
  -5   5   8      586.31      599.46     17.75 o 
  -4   5   8     2882.06     2935.82     43.27 o 
  -3   5   8     2278.38     2249.81     26.11 o 
  -2   5   8     1008.42     1046.17     14.08 o 
  -1   5   8     3892.49     3825.03     33.22 o 
   0   5   8      419.23      419.29      6.63 o 
   1   5   8     2547.70     2582.61     26.18 o 
   2   5   8     1327.47     1318.96     17.25 o 
   3   5   8     1453.39     1496.40     20.76 o 
   4   5   8     1681.03     1743.67     25.26 o 
   5   5   8      797.02      793.88     15.65 o 
   6   5   8     4832.00     4882.04     69.94 o 
   7   5   8      123.99      112.92      7.85 o 
   8   5   8     3835.47     3949.22     45.28 o 
   9   5   8       49.10       57.10      3.34 o 
  10   5   8     2671.17     2728.25     52.82 o 
  11   5   8       56.47       73.12      9.72 o 
  12   5   8      457.15      547.14     29.47 o 
  -7   6   8      314.17      334.79     25.49 o 
  -6   6   8     1954.41     1886.84     33.93 o 
  -5   6   8      218.81      182.68     12.93 o 
  -4   6   8     2983.14     2927.86     56.39 o 
  -3   6   8      870.11      828.98     17.71 o 
  -2   6   8     2109.84     2024.65     26.11 o 
  -1   6   8     2838.76     2794.96     31.16 o 
   0   6   8      138.40      155.61      4.63 o 
   1   6   8     2821.92     2758.31     28.09 o 
   2   6   8        0.75        6.81      1.52 o 
   3   6   8     7655.10     7367.21     80.56 o 
   4   6   8     3572.91     3523.90     68.97 o 
   5   6   8     4113.05     3979.16     78.96 o 
   6   6   8     2693.90     2638.81     31.71 o 
   7   6   8      576.31      534.93     11.65 o 
   8   6   8     3758.67     3822.95     58.42 o 
   9   6   8      258.42      279.65      7.91 o 
  10   6   8     1051.03     1064.44     19.62 o 
  11   6   8     1471.86     1373.69     49.44 o 
  12   6   8      383.84      422.43     26.20 o 
  -6   7   8     1188.32     1132.22     24.98 o 
  -5   7   8       85.16       77.36      6.68 o 
  -4   7   8     3243.86     3249.64     48.62 o 
  -3   7   8     1147.38     1138.68     22.43 o 
  -2   7   8     1083.04     1055.52     16.85 o 
  -1   7   8     1510.80     1495.88     31.01 o 
   0   7   8      265.87      278.05      7.57 o 
   1   7   8     3068.50     2967.91     35.06 o 
   2   7   8      574.76      615.68      9.75 o 
   3   7   8     3812.07     3719.24     44.66 o 
   4   7   8      708.22      697.17     17.48 o 
   5   7   8     4914.32     4819.94     65.23 o 
   6   7   8      956.14      943.89     21.13 o 
   7   7   8      714.83      687.57     17.03 o 
   8   7   8     3322.07     3303.70     45.34 o 
   9   7   8        0.61        2.83      1.95 o 
  10   7   8     2328.03     2413.59     42.02 o 
  11   7   8       48.79       64.21      4.96 o 
  12   7   8      745.61      798.16     37.85 o 
  -5   8   8      109.75      108.17      8.83 o 
  -4   8   8     2378.73     2392.55     39.57 o 
  -3   8   8      475.37      485.15     26.01 o 
  -2   8   8     1691.44     1777.72     28.26 o 
  -1   8   8      683.72      678.57     19.26 o 
   0   8   8     4327.30     4452.84     61.41 o 
   1   8   8     2763.49     2731.39     33.41 o 
   2   8   8       71.32       64.55      3.58 o 
   3   8   8     3832.25     3850.06     46.82 o 
   4   8   8       21.60       15.00      2.99 o 
   5   8   8     1120.82     1014.03     23.17 o 
   6   8   8     2055.28     1995.92     30.62 o 
   7   8   8       16.68       18.38      3.21 o 
   8   8   8     3079.34     3027.96     51.96 o 
   9   8   8      223.59      206.96      9.09 o 
  10   8   8     3531.21     3507.37     59.07 o 
  11   8   8       63.89       63.95      5.43 o 
  12   8   8     1338.19     1417.18     54.86 o 
  -4   9   8     1405.89     1361.91     33.73 o 
  -3   9   8        6.83        8.32      4.21 o 
  -2   9   8     4029.42     3954.53     53.62 o 
  -1   9   8       88.22       87.27      7.56 o 
   0   9   8      888.20      839.31     21.66 o 
   1   9   8     3735.63     3787.61     50.85 o 
   2   9   8      805.59      787.35     13.34 o 
   3   9   8     3980.02     3771.97     52.02 o 
   4   9   8      103.14       95.71     15.42 o 
   5   9   8     1832.21     1759.48     28.71 o 
   6   9   8     1219.33     1191.20     21.86 o 
   7   9   8     3028.94     2926.88     51.78 o 
   8   9   8      375.74      328.65     12.53 o 
   9   9   8      748.26      721.51     19.69 o 
  10   9   8     3075.86     3063.26     54.61 o 
  11   9   8        8.39       12.23      3.88 o 
  12   9   8     1454.40     1520.19     58.25 o 
  -3  10   8      492.97      508.79     43.78 o 
  -2  10   8     2728.04     2668.59     52.10 o 
  -1  10   8        3.08        5.74      3.87 o 
   0  10   8     2518.15     2581.75     48.30 o 
   1  10   8      598.07      565.94     20.67 o 
   2  10   8      558.66      609.65     21.06 o 
   3  10   8     2774.85     2686.61     40.77 o 
   4  10   8       56.84       44.23      6.29 o 
   5  10   8     1189.34     1152.42     27.50 o 
   6  10   8      451.02      410.85     15.07 o 
   7  10   8     1812.97     1739.18     62.84 o 
   8  10   8     2323.44     2181.01     47.70 o 
   9  10   8     1784.04     1745.81     37.15 o 
  10  10   8     1186.25     1198.24     57.06 o 
  11  10   8      147.26      185.31     20.18 o 
  12  10   8     1674.67     1657.35     62.81 o 
  -2  11   8     1209.03     1264.67     31.81 o 
  -1  11   8       46.40       46.94      6.59 o 
   0  11   8     1513.19     1648.86     40.53 o 
   1  11   8      596.04      623.56     17.90 o 
   2  11   8      621.33      609.41     29.26 o 
   3  11   8     2332.10     2380.71     64.74 o 
   4  11   8      339.78      329.65     18.57 o 
   5  11   8     2916.76     2925.98     54.69 o 
   6  11   8       37.67       34.98      9.31 o 
   7  11   8     2402.26     2448.34     48.43 o 
   8  11   8      526.94      528.59     19.16 o 
   9  11   8      898.19      854.46     24.39 o 
  10  11   8      850.40      890.92     41.77 o 
  11  11   8      201.08      189.45     20.94 o 
  -1  12   8        1.28        2.63      7.19 o 
   0  12   8     1635.62     1838.93     38.94 o 
   1  12   8      248.55      260.28     11.62 o 
   2  12   8     2088.85     2196.38     66.67 o 
   4  12   8      999.94     1051.60     39.62 o 
   5  12   8     2376.60     2322.81     68.45 o 
   6  12   8        4.50        9.99      7.14 o 
   7  12   8     1306.87     1301.22     49.23 o 
   8  12   8      430.87      402.84     26.57 o 
   9  12   8     1235.22     1245.66     50.62 o 
  10  12   8      913.48      913.63     43.64 o 
   1  13   8       26.94       46.87     11.43 o 
   5  13   8     1049.53     1060.72     42.36 o 
   6  13   8       19.93       30.17      9.82 o 
   7  13   8     2330.15     2330.32     73.22 o 
   8  13   8      130.90      126.80     17.07 o 
   5  14   8      708.79      737.76     35.32 o 
   6  14   8      372.65      399.94     26.57 o 
   7  14   8     2122.86     2352.76     75.48 o 
  -2  -9   9     1109.49     1130.89     31.09 o 
  -1  -9   9      735.29      799.51     23.29 o 
  -5  -8   9       77.39       65.48      6.94 o 
  -4  -8   9     1714.82     1761.54     33.71 o 
  -3  -8   9      112.34       98.49      7.94 o 
  -2  -8   9     1404.89     1462.33     31.40 o 
  -1  -8   9      768.42      845.56     20.04 o 
   0  -8   9     1307.54     1308.20     26.77 o 
   1  -8   9     1214.88     1192.14     25.64 o 
   2  -8   9      276.32      298.05     12.22 o 
   3  -8   9     1157.46     1176.10     26.21 o 
  -6  -7   9      738.22      753.01     19.82 o 
  -5  -7   9      465.90      442.65     14.64 o 
  -4  -7   9     1344.14     1391.00     27.80 o 
  -3  -7   9       50.31       52.07      7.28 o 
  -2  -7   9     1684.89     1671.76     25.09 o 
  -1  -7   9      102.97      113.31      9.97 o 
   0  -7   9     1061.00     1104.28     20.41 o 
   1  -7   9      962.22      977.77     22.02 o 
   2  -7   9      500.47      535.62     19.68 o 
   3  -7   9     1613.66     1685.03     32.02 o 
   4  -7   9       11.46       13.95      3.16 o 
  -7  -6   9     1185.36     1164.19     30.36 o 
  -6  -6   9     1644.27     1649.89     31.33 o 
  -5  -6   9      732.73      680.45     17.84 o 
  -4  -6   9     2793.03     2849.84     44.82 o 
  -3  -6   9       81.35       58.67      5.70 o 
  -2  -6   9     2235.43     2215.38     35.90 o 
  -1  -6   9      172.76      171.56      7.87 o 
   0  -6   9     2044.24     2094.07     30.50 o 
   1  -6   9      176.70      185.35      7.73 o 
   2  -6   9      761.06      735.22     15.52 o 
   3  -6   9      908.10      857.76     15.73 o 
   4  -6   9      261.38      280.13     13.44 o 
   5  -6   9     1749.68     1753.30     25.67 o 
   6  -6   9      127.18      120.82      7.90 o 
  -8  -5   9        8.34        5.03      3.69 o 
  -7  -5   9     2288.91     2200.14     44.97 o 
  -6  -5   9      888.65      855.69     20.21 o 
  -5  -5   9     1457.77     1505.94     28.34 o 
  -4  -5   9      929.25      903.56     19.98 o 
  -3  -5   9       86.29       75.68      4.60 o 
  -2  -5   9     2174.03     2099.66     28.43 o 
  -1  -5   9        0.78        6.97      2.50 o 
   0  -5   9     1697.70     1631.35     21.47 o 
   1  -5   9        6.42        8.17      2.53 o 
   2  -5   9     1219.67     1265.51     17.22 o 
   3  -5   9     3089.76     3131.85     36.59 o 
   4  -5   9      418.20      437.56     10.69 o 
   5  -5   9     1408.54     1429.75     21.72 o 
   6  -5   9       12.31       16.24      4.10 o 
   7  -5   9     1468.39     1465.75     24.44 o 
  -8  -4   9       28.08       30.02      5.90 o 
  -7  -4   9     2448.59     2472.73     40.55 o 
  -6  -4   9      161.24      149.05     10.45 o 
  -5  -4   9     1421.72     1371.29     25.98 o 
  -4  -4   9     1405.59     1413.76     23.93 o 
  -3  -4   9     2319.40     2291.12     28.50 o 
  -2  -4   9     1468.97     1423.75     19.93 o 
  -1  -4   9     1108.08     1034.35     15.98 o 
   0  -4   9     3137.93     3102.51     28.24 o 
   1  -4   9      370.22      367.39      7.21 o 
   2  -4   9     1268.18     1317.33     18.57 o 
   3  -4   9     2098.57     2117.43     24.15 o 
   4  -4   9        7.48        7.72      2.45 o 
   5  -4   9     2496.31     2491.02     35.87 o 
   6  -4   9       95.27      114.29      7.69 o 
   7  -4   9     1479.01     1499.84     30.67 o 
   8  -4   9      127.29      129.49      8.17 o 
  -8  -3   9       96.23      120.28     10.99 o 
  -7  -3   9     1886.53     1874.46     37.99 o 
  -6  -3   9       92.70       93.18      6.57 o 
  -5  -3   9     1142.42     1167.72     22.79 o 
  -4  -3   9      140.31      149.22      6.79 o 
  -3  -3   9     1355.36     1347.86     18.58 o 
  -2  -3   9      891.52      885.69     13.99 o 
  -1  -3   9      833.84      760.21     11.35 o 
   0  -3   9     4558.63     4620.02     38.62 o 
   1  -3   9      340.30      378.02      7.48 o 
   2  -3   9     2642.90     2530.36     24.39 o 
   3  -3   9       51.04       47.06      3.07 o 
   4  -3   9      777.81      759.59     12.52 o 
   5  -3   9     1446.71     1386.06     23.32 o 
   6  -3   9      513.98      490.39     14.89 o 
   7  -3   9      711.56      711.57     18.87 o 
   8  -3   9      115.32      109.57      8.29 o 
   9  -3   9     1653.23     1674.14     29.55 o 
  -8  -2   9       61.89       51.80     13.47 o 
  -7  -2   9     2102.72     2184.52     36.15 o 
  -6  -2   9       97.12       90.90      6.42 o 
  -5  -2   9     2248.02     2225.86     35.17 o 
  -4  -2   9      254.00      257.88     17.85 o 
  -3  -2   9     3443.08     3404.42     32.15 o 
  -2  -2   9     2580.95     2664.07     26.31 o 
  -1  -2   9     2120.87     2147.78     19.70 o 
   0  -2   9     5114.64     5046.80     41.33 o 
   1  -2   9        2.77        5.59      1.44 o 
   2  -2   9     3335.42     3241.02     32.67 o 
   3  -2   9     3124.25     3089.40     30.85 o 
   4  -2   9     1384.60     1435.47     19.86 o 
   5  -2   9      730.83      766.73     16.24 o 
   6  -2   9     1149.49     1167.85     23.71 o 
   7  -2   9     1501.96     1533.53     29.17 o 
   8  -2   9       12.29       12.58      3.89 o 
   9  -2   9     2372.98     2425.80     42.06 o 
  10  -2   9      157.94      131.81      9.08 o 
  -8  -1   9     1102.88     1162.77     31.55 o 
  -7  -1   9     1008.19      942.85     20.55 o 
  -6  -1   9      126.00      121.45      7.15 o 
  -5  -1   9     2630.20     2569.64     33.33 o 
  -4  -1   9       29.48       36.39      3.67 o 
  -3  -1   9     3692.90     3705.97     35.82 o 
  -2  -1   9     1614.24     1599.21     19.20 o 
  -1  -1   9     2611.11     2503.45     22.84 o 
   0  -1   9     1747.39     1736.56     17.04 o 
   1  -1   9      508.77      545.43     10.35 o 
   2  -1   9     2149.78     1998.17     21.79 o 
   3  -1   9       94.79       99.00      3.70 o 
   4  -1   9     4357.46     4223.90     41.67 o 
   5  -1   9     1219.23     1183.01     30.95 o 
   6  -1   9     3285.16     3252.89     47.75 o 
   7  -1   9     4255.57     4141.16     58.81 o 
   8  -1   9      439.57      415.26     13.35 o 
   9  -1   9     1552.77     1601.31     30.70 o 
  10  -1   9       39.51       42.98      5.72 o 
  -8   0   9     1353.84     1425.50     52.07 o 
  -7   0   9     1835.70     1876.72     31.94 o 
  -6   0   9      316.27      327.89      9.40 o 
  -5   0   9     3477.50     3578.02     45.68 o 
  -4   0   9       25.10       31.68      3.34 o 
  -3   0   9      449.75      437.96      7.21 o 
  -2   0   9     2552.66     2602.14     26.49 o 
  -1   0   9     2485.33     2527.79     23.64 o 
   0   0   9      330.12      345.13      5.97 o 
   1   0   9      759.63      738.97      8.90 o 
   2   0   9     3429.73     3461.95     51.06 o 
   3   0   9       72.40       77.54      3.13 o 
   4   0   9     5872.03     5969.93     58.70 o 
   5   0   9      550.67      550.40     11.56 o 
   6   0   9      928.36      935.35     16.41 o 
   7   0   9     2034.73     2029.28     33.22 o 
   8   0   9      252.82      272.91     16.24 o 
   9   0   9     1137.56     1189.13     24.34 o 
  10   0   9        2.18        8.94      3.46 o 
  11   0   9      926.69      905.81     52.15 o 
  -8   1   9     1387.37     1355.48     46.46 o 
  -7   1   9      726.93      718.01     17.45 o 
  -6   1   9     1776.19     1783.93     26.15 o 
  -5   1   9     1803.60     1749.96     25.04 o 
  -4   1   9        3.70        4.32      2.17 o 
  -3   1   9     4515.38     4435.65     39.20 o 
  -2   1   9       52.45       57.60      2.79 o 
  -1   1   9     2999.20     2912.59     27.69 o 
   0   1   9      320.23      344.53      7.87 o 
   1   1   9     2019.70     1882.52     17.25 o 
   2   1   9     5963.95     6126.82     67.76 o 
   3   1   9        3.51        9.93      1.97 o 
   4   1   9     6572.85     6605.35     63.64 o 
   5   1   9      145.13      152.08      5.69 o 
   6   1   9     4362.50     4280.67     71.12 o 
   7   1   9      826.01      777.22     18.57 o 
   8   1   9      892.93      944.60     19.57 o 
   9   1   9     1964.35     1922.98     32.59 o 
  10   1   9      112.53      123.12     13.99 o 
  11   1   9     1054.66     1060.80     31.16 o 
  -8   2   9     2014.03     1987.99     45.44 o 
  -7   2   9      365.63      388.07     12.73 o 
  -6   2   9     1607.68     1613.85     28.43 o 
  -5   2   9     3471.10     3464.44     42.34 o 
  -4   2   9      569.46      598.18     12.65 o 
  -3   2   9     2467.04     2491.36     25.56 o 
  -2   2   9      269.29      265.87      5.74 o 
  -1   2   9     3558.87     3406.78     28.63 o 
   0   2   9     1226.04     1211.08     12.42 o 
   1   2   9     4330.14     4420.38     41.48 o 
   2   2   9       72.93       54.22      2.87 o 
   3   2   9      392.44      369.32      7.18 o 
   4   2   9     4366.85     4166.15     56.82 o 
   5   2   9        1.28        3.57      2.64 o 
   6   2   9     2580.29     2525.71     31.92 o 
   7   2   9       20.19       23.99      5.49 o 
   8   2   9     1209.28     1215.09     19.29 o 
   9   2   9     2049.03     2077.75     33.24 o 
  10   2   9      582.29      622.60     15.27 o 
  11   2   9     1921.21     2002.83     34.02 o 
  12   2   9        0.14        4.83      3.31 o 
  -7   3   9      207.76      216.66     10.96 o 
  -6   3   9     1465.78     1482.63     27.31 o 
  -5   3   9      302.20      303.37     10.38 o 
  -4   3   9      487.77      524.03     14.23 o 
  -3   3   9     3374.19     3414.44     37.46 o 
  -2   3   9      425.22      412.72      7.31 o 
  -1   3   9     5988.22     5990.93     47.46 o 
   0   3   9      163.99      153.95      3.73 o 
   1   3   9     5368.49     5411.60     48.01 o 
   2   3   9     5336.72     5419.97     67.70 o 
   3   3   9     1083.99     1095.47     16.19 o 
   4   3   9     3461.18     3356.81     34.44 o 
   5   3   9      135.09      151.92      6.18 o 
   6   3   9     3689.45     3684.38     43.04 o 
   7   3   9       22.97       29.12      3.75 o 
   8   3   9     1787.35     1741.04     24.40 o 
   9   3   9     1269.89     1291.70     18.06 o 
  10   3   9     1261.24     1277.19     20.36 o 
  11   3   9     1393.88     1405.16     28.71 o 
  12   3   9       13.94        7.05      3.76 o 
  -7   4   9      220.49      199.30      9.78 o 
  -6   4   9     1628.29     1681.52     30.36 o 
  -5   4   9      261.04      254.75     11.98 o 
  -4   4   9     2124.98     2097.02     33.28 o 
  -3   4   9     2693.58     2661.92     30.98 o 
  -2   4   9     1437.77     1446.66     17.91 o 
  -1   4   9     4536.60     4626.74     39.26 o 
   0   4   9     1063.38     1119.22     13.49 o 
   1   4   9     2754.59     2701.67     27.32 o 
   2   4   9     2901.68     2986.64     36.77 o 
   3   4   9      101.41      116.02      5.99 o 
   4   4   9     1088.91     1044.00     16.15 o 
   5   4   9      394.50      387.67      9.83 o 
   6   4   9     3015.08     2846.10     34.63 o 
   7   4   9      464.76      488.59     15.92 o 
   8   4   9     5174.67     5078.61     57.15 o 
   9   4   9      383.17      402.81      9.29 o 
  10   4   9     2754.60     2674.22     34.45 o 
  11   4   9     1291.87     1353.45     26.55 o 
  12   4   9      603.57      613.89     15.28 o 
  -7   5   9       26.92       26.14      6.54 o 
  -6   5   9     2349.40     2293.51     38.44 o 
  -5   5   9       72.85       70.29      6.04 o 
  -4   5   9     2769.47     2670.79     40.63 o 
  -3   5   9      275.70      297.95      7.00 o 
  -2   5   9     2982.15     2958.13     29.75 o 
  -1   5   9     4787.23     4692.29     44.86 o 
   0   5   9       11.53       13.05      1.87 o 
   1   5   9     1573.04     1508.37     17.62 o 
   2   5   9     1249.15     1170.16     18.15 o 
   3   5   9     2423.31     2264.26     29.36 o 
   4   5   9     5148.72     4792.15     54.77 o 
   5   5   9     1642.30     1617.62     22.03 o 
   6   5   9     4529.86     4381.47     49.49 o 
   7   5   9      401.94      446.25      9.56 o 
   8   5   9     3228.62     3118.11     37.82 o 
   9   5   9      154.04      137.50     10.01 o 
  10   5   9     1127.09     1117.39     38.90 o 
  11   5   9      999.47      979.93     17.88 o 
  12   5   9      768.83      814.48     36.83 o 
  -6   6   9     1273.46     1299.00     26.84 o 
  -5   6   9        7.59        3.31      3.23 o 
  -4   6   9     1786.65     1872.19     32.00 o 
  -3   6   9     1062.26     1076.56     21.25 o 
  -2   6   9     1537.05     1540.47     18.22 o 
  -1   6   9     2005.17     1996.41     24.07 o 
   0   6   9       82.00       96.05     10.03 o 
   1   6   9     1186.59     1187.18     17.26 o 
   2   6   9        1.73        3.87      2.42 o 
   3   6   9     5605.66     5646.53     64.03 o 
   4   6   9      565.51      482.44     11.61 o 
   5   6   9     3600.45     3615.45     41.86 o 
   6   6   9     2752.28     2745.87     44.36 o 
   7   6   9     1088.47     1121.18     19.53 o 
   8   6   9     3778.26     3651.88     42.92 o 
   9   6   9       63.73       58.66      7.08 o 
  10   6   9     1198.95     1216.36     21.13 o 
  11   6   9      124.64      140.57      5.83 o 
  12   6   9      781.08      817.11     37.69 o 
  -5   7   9       10.02       12.66      3.85 o 
  -4   7   9     3161.36     3187.22     59.18 o 
  -3   7   9      531.15      526.80     17.74 o 
  -2   7   9      537.52      558.11     13.09 o 
  -1   7   9     1126.13     1123.54     20.66 o 
   0   7   9      371.08      360.54     10.10 o 
   1   7   9     3270.86     3228.30     37.97 o 
   2   7   9       97.40       90.54      3.60 o 
   3   7   9     2778.93     2707.34     37.40 o 
   4   7   9     1027.19     1057.48     19.50 o 
   5   7   9     5458.52     5456.56     69.28 o 
   6   7   9     3315.28     3114.46     43.22 o 
   7   7   9      216.09      215.96      7.66 o 
   8   7   9     3403.18     3352.92     46.16 o 
   9   7   9       79.42       74.26     15.08 o 
  10   7   9     2298.02     2276.81     56.45 o 
  11   7   9       84.65       95.20      5.85 o 
  12   7   9      554.32      550.47     13.95 o 
  -5   8   9      139.99      135.87     14.12 o 
  -4   8   9     1375.66     1317.81     32.60 o 
  -3   8   9      247.78      241.51     12.40 o 
  -2   8   9     2682.35     2618.49     38.39 o 
  -1   8   9      320.85      349.22     13.54 o 
   0   8   9     2235.31     2199.72     33.40 o 
   1   8   9     1058.81     1018.72     16.41 o 
   2   8   9      708.10      701.20     12.01 o 
   3   8   9     4579.67     4497.92     59.65 o 
   4   8   9        7.63        4.04      2.50 o 
   5   8   9     6350.27     6275.59     79.00 o 
   6   8   9     1094.14      987.18     19.04 o 
   7   8   9      690.45      713.13     18.53 o 
   8   8   9     1271.50     1219.48     22.05 o 
   9   8   9      285.87      322.01     17.04 o 
  10   8   9     2309.39     2325.80     42.53 o 
  11   8   9       86.37       73.60      5.85 o 
  12   8   9     1404.55     1404.82     29.22 o 
  -4   9   9     1308.03     1313.71     33.43 o 
  -3   9   9        3.98       -2.41      4.13 o 
  -2   9   9     2583.08     2589.92     38.58 o 
  -1   9   9      107.27      119.31      8.83 o 
   0   9   9     1188.22     1262.19     28.56 o 
   1   9   9     2494.63     2490.43     36.55 o 
   2   9   9      275.84      312.27     10.47 o 
   3   9   9     3003.88     3029.43     44.11 o 
   4   9   9       14.92        9.86      4.86 o 
   5   9   9     1052.94     1053.13     20.52 o 
   6   9   9      480.25      428.15     12.03 o 
   7   9   9     2022.72     2009.73     32.07 o 
   8   9   9      670.72      628.79     28.00 o 
   9   9   9     1398.72     1416.99     42.54 o 
  10   9   9     1356.91     1317.52     29.22 o 
  11   9   9       81.69       89.31      7.27 o 
  12   9   9     1183.48     1169.22     27.26 o 
  -3  10   9      470.47      427.28     17.62 o 
  -2  10   9     3677.47     3856.37     69.52 o 
  -1  10   9       24.83       26.41      5.39 o 
   0  10   9     2551.74     2505.61     50.60 o 
   1  10   9      515.87      524.15     15.80 o 
   2  10   9      300.49      280.45     10.31 o 
   3  10   9     3172.70     3171.00     46.76 o 
   4  10   9      151.30      138.99      7.33 o 
   5  10   9     1666.17     1609.27     59.24 o 
   6  10   9       38.60       32.71      5.40 o 
   7  10   9     3094.66     3088.05     69.52 o 
   8  10   9     1060.39     1047.49     53.07 o 
   9  10   9      833.17      787.53     22.07 o 
  10  10   9     1816.80     1733.88     46.06 o 
  11  10   9      136.35      145.41      9.48 o 
  12  10   9     1981.75     2098.63     72.85 o 
  -2  11   9     1320.85     1317.73     33.06 o 
  -1  11   9       32.79       42.96      6.62 o 
   0  11   9     1656.62     1695.91     37.47 o 
   1  11   9      435.02      430.96     14.52 o 
   2  11   9     1146.06     1105.39     42.46 o 
   3  11   9     1568.63     1620.97     29.67 o 
   4  11   9      541.97      511.19     43.21 o 
   5  11   9     2886.34     2834.20     54.89 o 
   6  11   9      341.00      352.18     14.75 o 
   7  11   9     1275.81     1315.15     31.62 o 
   8  11   9      163.99      140.22     15.86 o 
   9  11   9     1241.71     1301.68     50.09 o 
  10  11   9      889.60      879.27     25.09 o 
  11  11   9      340.23      296.22     24.48 o 
   0  12   9     2278.52     2353.39     46.60 o 
   1  12   9      240.90      240.18     20.56 o 
   2  12   9     1520.04     1477.30     52.34 o 
   3  12   9      505.82      513.85     27.43 o 
   4  12   9      930.07      909.40     26.00 o 
   5  12   9     1623.95     1605.92     37.11 o 
   6  12   9        3.26        5.14      3.94 o 
   7  12   9     1475.12     1524.04     36.26 o 
   8  12   9      465.95      428.02     17.53 o 
   9  12   9     1367.60     1464.36     55.67 o 
  10  12   9      785.72      743.29     38.54 o 
   1  13   9       32.46       25.07      9.77 o 
   4  13   9     1277.42     1265.41     45.95 o 
   5  13   9     1539.44     1644.04     55.62 o 
   6  13   9      212.86      183.65     18.20 o 
   7  13   9     1890.56     1936.24     65.01 o 
   8  13   9      115.64      118.16     16.59 o 
   9  13   9     2028.36     2107.00     71.67 o 
   5  14   9      935.96      971.34     41.28 o 
   6  14   9      597.26      625.78     33.18 o 
  -3  -8  10       20.59       26.52      5.14 o 
  -2  -8  10      828.84      852.21     18.08 o 
  -1  -8  10      534.56      556.72     17.09 o 
   0  -8  10      521.44      485.70     15.39 o 
   1  -8  10     1468.38     1532.64     30.71 o 
  -5  -7  10      298.57      268.72     12.64 o 
  -4  -7  10     1257.58     1289.43     27.09 o 
  -3  -7  10       10.91        6.90      3.71 o 
  -2  -7  10     1494.22     1562.12     24.28 o 
  -1  -7  10      285.82      285.33     12.14 o 
   0  -7  10      723.79      775.36     16.99 o 
   1  -7  10     1842.20     1801.92     33.41 o 
   2  -7  10      493.68      476.51     15.44 o 
   3  -7  10      776.41      713.00     19.34 o 
  -6  -6  10      455.19      464.30     15.15 o 
  -5  -6  10      547.96      569.54     19.29 o 
  -4  -6  10     1221.43     1179.58     24.98 o 
  -3  -6  10       58.43       67.61      7.10 o 
  -2  -6  10     2280.91     2397.57     32.56 o 
  -1  -6  10      104.29      100.18      6.31 o 
   0  -6  10     2288.99     2329.74     33.74 o 
   1  -6  10        5.69        7.35      3.17 o 
   2  -6  10     1491.78     1482.61     28.95 o 
   3  -6  10     1110.23     1181.32     19.57 o 
   4  -6  10      147.05      131.24      6.83 o 
   5  -6  10     1192.09     1269.59     21.29 o 
  -7  -5  10     1455.69     1513.50     44.25 o 
  -6  -5  10      946.35      934.46     21.90 o 
  -5  -5  10     1931.61     1884.93     33.72 o 
  -4  -5  10     1222.42     1262.36     25.43 o 
  -3  -5  10      254.21      256.95      7.98 o 
  -2  -5  10     1544.86     1564.50     23.49 o 
  -1  -5  10        0.30        9.41      3.73 o 
   0  -5  10     1071.29     1097.53     19.81 o 
   1  -5  10        5.35        6.03      2.70 o 
   2  -5  10      897.32      864.67     14.02 o 
   3  -5  10     1395.42     1404.66     21.17 o 
   4  -5  10      542.53      492.49     11.63 o 
   5  -5  10     2703.94     2581.45     33.22 o 
   6  -5  10       61.85       76.23      6.86 o 
  -7  -4  10     2522.50     2538.67     42.30 o 
  -6  -4  10      144.89      156.48      9.15 o 
  -5  -4  10     2963.21     3001.85     48.40 o 
  -4  -4  10      564.82      596.71     27.22 o 
  -3  -4  10      862.82      925.68     25.41 o 
  -2  -4  10      536.70      560.48     11.88 o 
  -1  -4  10      103.79      118.49      5.51 o 
   0  -4  10     2954.11     2895.45     36.10 o 
   1  -4  10        1.01        2.17      1.85 o 
   2  -4  10     2018.48     1979.10     23.44 o 
   3  -4  10     1025.68      994.52     14.90 o 
   4  -4  10     1362.98     1374.86     20.52 o 
   5  -4  10     1900.17     1894.28     25.91 o 
   6  -4  10        2.15        2.06      3.00 o 
   7  -4  10     1074.98     1030.63     21.68 o 
  -7  -3  10     1483.95     1506.24     29.13 o 
  -6  -3  10      178.62      166.37     16.67 o 
  -5  -3  10     1170.61     1177.25     23.72 o 
  -4  -3  10      375.29      355.59     11.57 o 
  -3  -3  10     1599.68     1582.33     21.35 o 
  -2  -3  10     2316.54     2284.64     32.17 o 
  -1  -3  10      200.62      213.35      6.36 o 
   0  -3  10     3792.22     3691.14     34.86 o 
   1  -3  10      318.53      304.73      6.95 o 
   2  -3  10     3861.74     3929.73     38.70 o 
   3  -3  10      702.13      695.56     11.94 o 
   4  -3  10      776.86      775.01     13.77 o 
   5  -3  10      921.68      907.03     18.39 o 
   6  -3  10      805.09      778.30     17.26 o 
   7  -3  10     1120.97     1157.04     25.73 o 
   8  -3  10      162.05      139.05      9.37 o 
  -8  -2  10      382.67      361.86     13.26 o 
  -7  -2  10      591.72      589.68     23.86 o 
  -6  -2  10      204.82      194.52      9.11 o 
  -5  -2  10     2419.91     2334.02     37.25 o 
  -4  -2  10       14.16       27.56      4.07 o 
  -3  -2  10     2165.48     2210.39     26.83 o 
  -2  -2  10     2157.29     2207.23     24.30 o 
  -1  -2  10     1368.57     1321.62     16.62 o 
   0  -2  10     2396.23     2468.65     24.42 o 
   1  -2  10      193.18      200.98      4.97 o 
   2  -2  10      900.74      911.86     13.42 o 
   3  -2  10        3.27        3.53      1.78 o 
   4  -2  10      507.61      437.69      8.68 o 
   5  -2  10     1680.51     1577.49     25.13 o 
   6  -2  10     1077.16     1035.52     29.11 o 
   7  -2  10     1516.64     1400.72     28.05 o 
   8  -2  10       23.96       21.67      4.64 o 
   9  -2  10     2486.16     2395.82     42.36 o 
  -8  -1  10      754.90      752.40     19.14 o 
  -7  -1  10     1957.68     1980.32     34.31 o 
  -6  -1  10      434.98      433.10     13.20 o 
  -5  -1  10     2055.70     2028.62     33.26 o 
  -4  -1  10      137.17      124.56      5.91 o 
  -3  -1  10     2102.91     2027.92     23.67 o 
  -2  -1  10      362.53      347.04      7.70 o 
  -1  -1  10      926.50      923.64     15.42 o 
   0  -1  10     1570.74     1552.15     16.10 o 
   1  -1  10      317.28      324.07      6.15 o 
   2  -1  10     2583.78     2656.25     35.26 o 
   3  -1  10      109.09       98.58      4.08 o 
   4  -1  10     1603.00     1662.49     22.01 o 
   5  -1  10     1564.91     1563.74     26.66 o 
   6  -1  10     1730.45     1692.53     34.56 o 
   7  -1  10     1800.68     1718.28     31.24 o 
   8  -1  10      393.49      355.85     12.65 o 
   9  -1  10     1197.16     1219.78     26.31 o 
  10  -1  10        0.03       -0.72      3.06 o 
  -8   0  10      453.05      451.80     17.46 o 
  -7   0  10     1085.94     1094.24     22.94 o 
  -6   0  10      937.92      977.53     18.02 o 
  -5   0  10     2486.69     2430.20     32.65 o 
  -4   0  10      387.71      391.24      9.93 o 
  -3   0  10     4699.28     4627.56     47.55 o 
  -2   0  10      385.48      360.09      9.84 o 
  -1   0  10     2511.95     2557.26     26.40 o 
   0   0  10      392.98      379.44      7.20 o 
   1   0  10     1383.78     1345.81     15.31 o 
   2   0  10     3160.09     3225.54     30.37 o 
   3   0  10       27.06       20.00      2.26 o 
   4   0  10     7596.01     7486.49     72.63 o 
   5   0  10       46.47       28.97      3.09 o 
   6   0  10     2453.82     2304.75     31.41 o 
   7   0  10     1526.50     1408.43     26.46 o 
   8   0  10      793.08      779.96     21.43 o 
   9   0  10      546.67      504.97     15.12 o 
  10   0  10       14.43       16.75      4.19 o 
  -7   1  10      288.85      302.98     11.32 o 
  -6   1  10     1897.93     1853.73     27.47 o 
  -5   1  10     1807.40     1877.68     27.05 o 
  -4   1  10      160.91      156.74      6.41 o 
  -3   1  10      303.70      350.59      7.10 o 
  -2   1  10       26.83       27.57      2.17 o 
  -1   1  10     1114.21     1128.55     13.17 o 
   0   1  10     1137.92     1127.28     12.91 o 
   1   1  10     1908.10     1912.50     17.96 o 
   2   1  10     1219.46     1233.38     14.25 o 
   3   1  10      728.21      715.84     14.95 o 
   4   1  10     8714.20     8580.67     88.42 o 
   5   1  10      464.74      452.49      9.30 o 
   6   1  10     3968.46     3887.34     46.68 o 
   7   1  10      412.66      416.83     10.46 o 
   8   1  10     1763.88     1657.12     29.24 o 
   9   1  10      710.55      701.36     17.31 o 
  10   1  10      369.93      378.69     12.68 o 
  11   1  10      704.71      721.41     37.26 o 
  -7   2  10      138.64      136.61      8.39 o 
  -6   2  10     1450.10     1463.22     23.47 o 
  -5   2  10     1695.95     1628.58     24.51 o 
  -4   2  10      567.45      531.44     11.76 o 
  -3   2  10     2713.77     2670.07     27.54 o 
  -2   2  10      194.43      207.24      5.02 o 
  -1   2  10     3329.74     3323.18     28.50 o 
   0   2  10     1421.88     1428.79     15.15 o 
   1   2  10     3938.65     4003.79     34.29 o 
   2   2  10     3296.43     3377.46     32.43 o 
   3   2  10     2461.20     2456.37     28.76 o 
   4   2  10     3666.40     3546.22     43.68 o 
   5   2  10        1.52        6.03      2.08 o 
   6   2  10     3005.89     2875.12     36.22 o 
   7   2  10       48.14       39.79      3.68 o 
   8   2  10      643.12      640.95     13.31 o 
   9   2  10     1030.54      986.29     20.48 o 
  10   2  10      100.60      110.13      6.97 o 
  11   2  10     2148.74     2214.41     37.18 o 
  -7   3  10       12.28       12.22      4.11 o 
  -6   3  10     1389.30     1357.74     26.30 o 
  -5   3  10      242.84      253.00      8.43 o 
  -4   3  10      625.45      629.03     14.84 o 
  -3   3  10     3520.93     3349.93     44.00 o 
  -2   3  10       67.01       73.12      3.37 o 
  -1   3  10     1818.38     1811.71     18.88 o 
   0   3  10      158.10      149.18      3.91 o 
   1   3  10     6799.51     6718.13     54.21 o 
   2   3  10      823.63      802.84     14.38 o 
   3   3  10     1144.14     1185.53     18.49 o 
   4   3  10     2418.80     2339.96     34.13 o 
   5   3  10      205.47      223.56      6.95 o 
   6   3  10     4222.03     4174.28     48.68 o 
   7   3  10        7.31        7.10      2.20 o 
   8   3  10     1960.18     1933.54     27.10 o 
   9   3  10      983.28      948.98     17.94 o 
  10   3  10     1644.26     1599.74     30.14 o 
  11   3  10     1112.82     1132.30     22.50 o 
  12   3  10       17.53       18.65      4.07 o 
  -7   4  10      285.86      287.82     11.85 o 
  -6   4  10     3095.91     3228.62     49.36 o 
  -5   4  10      361.86      356.60     11.87 o 
  -4   4  10     1391.36     1361.81     21.42 o 
  -3   4  10     1038.77     1053.32     19.03 o 
  -2   4  10     1533.93     1498.69     17.72 o 
  -1   4  10     5215.82     5162.64     47.30 o 
   0   4  10      305.90      306.54      6.35 o 
   1   4  10     1800.60     1757.26     21.25 o 
   2   4  10     1847.18     1827.29     25.53 o 
   3   4  10      480.49      474.68     10.46 o 
   4   4  10     2198.63     2129.31     38.25 o 
   5   4  10      337.16      326.66      9.86 o 
   6   4  10     1994.83     1954.80     26.45 o 
   7   4  10      229.49      241.01      7.40 o 
   8   4  10     2791.56     2917.11     38.22 o 
   9   4  10        3.02        8.63      5.13 o 
  10   4  10     1640.24     1666.60     24.77 o 
  11   4  10     1437.48     1449.31     26.83 o 
  12   4  10      222.92      233.71      9.42 o 
  -6   5  10     1686.75     1658.09     31.26 o 
  -5   5  10        2.52        0.12      2.96 o 
  -4   5  10     2897.73     2903.35     43.92 o 
  -3   5  10      331.96      329.05      9.01 o 
  -2   5  10     2169.58     2137.78     27.66 o 
  -1   5  10     3267.85     3132.11     37.14 o 
   0   5  10        7.24       12.92      2.83 o 
   1   5  10     3198.07     3286.05     38.07 o 
   2   5  10      938.65      938.13     16.15 o 
   3   5  10     2861.24     2717.72     35.04 o 
   4   5  10     2074.13     2066.65     31.29 o 
   5   5  10     1409.26     1360.81     26.38 o 
   6   5  10     2190.04     2238.79     29.29 o 
   7   5  10     1717.91     1648.99     23.36 o 
   8   5  10     2461.29     2434.63     35.86 o 
   9   5  10      125.07      127.45      6.02 o 
  10   5  10     1352.35     1368.15     27.89 o 
  11   5  10     1082.41     1115.98     20.59 o 
  12   5  10      290.82      307.73     10.14 o 
  -6   6  10     1552.19     1542.85     37.02 o 
  -5   6  10       52.65       54.28      7.35 o 
  -4   6  10     1450.68     1434.02     35.27 o 
  -3   6  10      578.35      579.94     18.55 o 
  -2   6  10      821.69      835.25     14.52 o 
  -1   6  10     2291.66     2184.07     28.19 o 
   0   6  10      356.43      352.46      8.72 o 
   1   6  10     3226.47     3014.75     40.68 o 
   2   6  10        1.65        2.23      2.84 o 
   3   6  10     3522.49     3385.69     41.91 o 
   4   6  10      485.97      448.24     11.57 o 
   5   6  10     2767.12     2659.15     35.14 o 
   6   6  10      946.84      886.14     15.16 o 
   7   6  10      545.79      522.20     11.00 o 
   8   6  10     4310.67     4343.52     50.43 o 
   9   6  10       53.81       44.46      4.09 o 
  10   6  10     1051.84     1109.33     20.50 o 
  11   6  10      469.07      417.04     13.32 o 
  12   6  10     1378.56     1474.98     25.13 o 
  -5   7  10       47.16       51.78     11.09 o 
  -4   7  10     2364.25     2351.49     57.20 o 
  -3   7  10        6.32       11.01      4.94 o 
  -2   7  10     1014.88     1061.72     28.51 o 
  -1   7  10      739.91      718.92     13.36 o 
   0   7  10     1506.86     1504.44     25.19 o 
   1   7  10     1426.75     1456.73     20.86 o 
   2   7  10      210.24      217.97      8.39 o 
   3   7  10     2736.59     2704.02     51.83 o 
   4   7  10     1048.20     1086.42     21.54 o 
   5   7  10     6483.55     6288.19     79.27 o 
   6   7  10     2347.50     2261.29     34.25 o 
   7   7  10      447.06      462.53     11.99 o 
   8   7  10     1411.94     1441.92     24.75 o 
   9   7  10       15.82       19.40      3.21 o 
  10   7  10     1620.97     1703.84     28.13 o 
  11   7  10        3.31        6.67      2.59 o 
  12   7  10      938.51      967.77     31.19 o 
  -4   8  10     1185.26     1201.16     60.61 o 
  -3   8  10      295.75      262.79     16.45 o 
  -2   8  10     1215.67     1198.44     21.94 o 
  -1   8  10      355.68      356.16     10.65 o 
   0   8  10     2247.36     2216.26     33.95 o 
   1   8  10     2159.72     2226.38     29.12 o 
   2   8  10     1058.11      999.46     20.21 o 
   3   8  10     3047.70     2871.59     42.08 o 
   4   8  10       25.58       24.38      5.12 o 
   5   8  10     2890.87     2679.51     39.56 o 
   6   8  10     1500.14     1483.23     25.63 o 
   7   8  10     1422.37     1323.77     23.68 o 
   8   8  10      707.79      716.13     16.01 o 
   9   8  10      137.08      119.40     20.86 o 
  10   8  10     2122.24     2142.12     42.57 o 
  11   8  10       29.94       29.59      4.26 o 
  12   8  10      707.13      720.58     18.62 o 
  -3   9  10       51.78       41.63      6.98 o 
  -2   9  10     2454.28     2376.41     36.35 o 
  -1   9  10       65.08       63.25      5.21 o 
   0   9  10     1405.66     1276.09     28.88 o 
   1   9  10     1268.06     1217.29     30.89 o 
   2   9  10      336.19      283.48     10.24 o 
   3   9  10     4664.56     4394.94     60.14 o 
   4   9  10       16.83       19.17      3.68 o 
   5   9  10     3676.55     3543.82     50.15 o 
   6   9  10      101.50      110.74      9.36 o 
   7   9  10     2969.55     2890.21     51.75 o 
   8   9  10     1206.01     1194.44     22.82 o 
   9   9  10     1206.38     1224.69     27.95 o 
  10   9  10      903.69      896.80     22.75 o 
  11   9  10      156.21      172.98      9.38 o 
  12   9  10     1484.69     1588.21     42.84 o 
  -2  10  10     2074.53     2124.26     45.22 o 
  -1  10  10       10.30       10.09      3.20 o 
   0  10  10     1213.86     1278.64     29.70 o 
   1  10  10      737.43      690.87     18.75 o 
   2  10  10      722.59      782.26     30.25 o 
   3  10  10     1877.07     1875.54     32.18 o 
   4  10  10      223.42      233.58      9.52 o 
   5  10  10     1972.28     2008.64     33.42 o 
   6  10  10       58.54       58.76      6.54 o 
   7  10  10     2734.72     2689.62     50.48 o 
   8  10  10       46.24       45.80      6.12 o 
   9  10  10      820.43      852.32     23.09 o 
  10  10  10     1505.68     1532.85     46.19 o 
  11  10  10       37.78       26.22      5.03 o 
  -1  11  10      197.46      202.34      8.82 o 
   0  11  10     3344.02     3381.00     60.94 o 
   1  11  10      668.72      677.56     18.87 o 
   2  11  10     1192.98     1161.91     44.88 o 
   3  11  10     1261.38     1194.68     24.59 o 
   4  11  10      546.44      538.50     15.30 o 
   5  11  10     2002.13     1897.90     40.35 o 
   6  11  10      367.00      357.41     20.24 o 
   7  11  10     1441.37     1375.77     32.66 o 
   8  11  10      166.13      134.99      9.85 o 
   9  11  10     1020.66      981.31     26.45 o 
  10  11  10     1059.54     1001.02     27.05 o 
  11  11  10      170.19      177.38     16.53 o 
   0  12  10     1918.72     2036.46     42.00 o 
   1  12  10        3.74       20.24      9.18 o 
   2  12  10     1200.51     1267.13     48.58 o 
   3  12  10      520.84      493.40     27.70 o 
   4  12  10     1180.54     1180.14     50.68 o 
   5  12  10     1138.94     1167.16     39.48 o 
   6  12  10      164.12      208.33     12.13 o 
   7  12  10     1697.07     1749.31     39.73 o 
   8  12  10       53.95       42.86      7.04 o 
   9  12  10     1537.02     1573.59     37.51 o 
  10  12  10      585.57      557.46     20.36 o 
   2  13  10      729.13      752.90     36.83 o 
   4  13  10      721.90      762.46     33.77 o 
   5  13  10     1228.73     1178.93     32.48 o 
   6  13  10      504.29      510.34     19.86 o 
   7  13  10     1183.02     1258.80     38.22 o 
   8  13  10        8.31       10.31      4.85 o 
   9  13  10     1498.74     1568.08     59.48 o 
  -3  -7  11      143.34      132.32      8.72 o 
  -2  -7  11     1265.39     1237.43     28.05 o 
  -1  -7  11      117.50      133.91      7.51 o 
   0  -7  11      618.30      575.75     14.79 o 
   1  -7  11      970.28     1003.82     23.44 o 
   2  -7  11      376.55      341.16     13.41 o 
  -5  -6  11      618.03      614.45     17.91 o 
  -4  -6  11      642.35      637.47     22.10 o 
  -3  -6  11       60.17       55.15      6.25 o 
  -2  -6  11     2066.71     2115.27     32.63 o 
  -1  -6  11       23.90       29.65      6.78 o 
   0  -6  11     1457.87     1523.73     29.25 o 
   1  -6  11      529.43      531.13     13.79 o 
   2  -6  11     1167.76     1197.50     33.29 o 
   3  -6  11      844.62      841.87     32.74 o 
   4  -6  11      530.84      558.41     14.77 o 
  -6  -5  11      165.75      168.89     14.31 o 
  -5  -5  11      948.03      923.78     22.00 o 
  -4  -5  11      441.18      450.28     14.34 o 
  -3  -5  11      671.39      661.50     21.39 o 
  -2  -5  11      386.17      386.71     10.23 o 
  -1  -5  11       10.33       28.55      3.66 o 
   0  -5  11     2449.86     2536.82     35.95 o 
   1  -5  11      168.61      169.33      7.80 o 
   2  -5  11     1357.53     1345.68     20.69 o 
   3  -5  11     1152.87     1182.24     19.44 o 
   4  -5  11      176.46      185.72      7.66 o 
   5  -5  11     2631.30     2750.36     35.23 o 
   6  -5  11        6.46        2.97      4.84 o 
  -6  -4  11       75.43       59.19      6.28 o 
  -5  -4  11      872.79      855.15     20.52 o 
  -4  -4  11      337.84      336.75     16.20 o 
  -3  -4  11      701.32      711.28     13.82 o 
  -2  -4  11     1485.25     1581.25     27.80 o 
  -1  -4  11      290.65      272.65      8.29 o 
   0  -4  11     1676.81     1715.66     24.68 o 
   1  -4  11        1.92       -1.21      3.41 o 
   2  -4  11     1600.79     1599.58     20.70 o 
   3  -4  11      497.57      507.71     10.48 o 
   4  -4  11     1403.79     1369.87     21.06 o 
   5  -4  11      598.59      621.44     13.36 o 
   6  -4  11       76.89       83.92      6.83 o 
   7  -4  11     1329.51     1304.09     25.50 o 
  -7  -3  11     1134.17     1060.55     23.87 o 
  -6  -3  11      105.83       99.78      9.14 o 
  -5  -3  11     1790.33     1874.20     33.20 o 
  -4  -3  11      613.21      617.37     16.10 o 
  -3  -3  11     1745.87     1816.56     33.05 o 
  -2  -3  11      607.59      614.24     12.57 o 
  -1  -3  11      260.99      239.39      7.57 o 
   0  -3  11     2385.66     2402.62     27.89 o 
   1  -3  11       40.40       53.41      4.00 o 
   2  -3  11     2308.14     2277.79     25.92 o 
   3  -3  11        5.81        6.30      2.19 o 
   4  -3  11      796.91      762.77     12.88 o 
   5  -3  11     1289.23     1284.37     30.93 o 
   6  -3  11      631.70      631.77     15.73 o 
   7  -3  11      825.18      853.02     20.69 o 
   8  -3  11      105.27      126.05      8.24 o 
  -7  -2  11     1407.19     1463.27     28.94 o 
  -6  -2  11      139.10      134.10      8.23 o 
  -5  -2  11     2507.87     2495.35     39.93 o 
  -4  -2  11       56.97       63.20      5.69 o 
  -3  -2  11     2264.29     2212.41     29.12 o 
  -2  -2  11      660.87      628.00     10.61 o 
  -1  -2  11      572.58      550.48      9.82 o 
   0  -2  11     4153.72     4082.65     40.21 o 
   1  -2  11      239.23      212.98      5.56 o 
   2  -2  11     2401.41     2400.43     28.49 o 
   3  -2  11       56.75       68.92      5.20 o 
   4  -2  11     2020.44     2100.06     24.16 o 
   5  -2  11      203.56      214.27      9.71 o 
   6  -2  11     1738.46     1728.26     27.99 o 
   7  -2  11     1417.80     1428.98     25.31 o 
   8  -2  11       93.43       93.59      7.97 o 
   9  -2  11     1360.79     1332.29     34.56 o 
  -7  -1  11     1015.13     1009.80     22.71 o 
  -6  -1  11      115.77      102.90      8.44 o 
  -5  -1  11     1791.39     1777.77     31.07 o 
  -4  -1  11       45.86       44.41      5.36 o 
  -3  -1  11     3135.33     3230.16     34.89 o 
  -2  -1  11      939.19      905.65     18.69 o 
  -1  -1  11     1302.15     1277.17     16.43 o 
   0  -1  11      777.59      786.76     10.88 o 
   1  -1  11      260.45      240.14      7.82 o 
   2  -1  11     2937.39     2895.15     32.25 o 
   3  -1  11      164.33      157.61      7.20 o 
   4  -1  11     1534.47     1480.61     19.24 o 
   5  -1  11       55.67       41.88      3.98 o 
   6  -1  11     1277.60     1268.09     22.12 o 
   7  -1  11     1526.18     1454.43     24.75 o 
   8  -1  11      583.77      595.85     17.24 o 
   9  -1  11      808.92      844.43     21.65 o 
  -7   0  11      549.57      588.04     16.43 o 
  -6   0  11      512.13      490.36     14.46 o 
  -5   0  11     1072.03     1110.40     34.85 o 
  -4   0  11       96.98       85.07      9.76 o 
  -3   0  11      685.54      697.03     11.58 o 
  -2   0  11      249.16      276.80      6.27 o 
  -1   0  11     5247.17     5119.77     48.04 o 
   0   0  11     1982.77     2053.22     20.89 o 
   1   0  11     1091.07     1111.32     13.71 o 
   2   0  11     2678.73     2739.28     34.78 o 
   3   0  11       85.00       84.65      4.14 o 
   4   0  11     1817.06     1788.53     23.29 o 
   5   0  11      995.32     1019.54     16.19 o 
   6   0  11     1453.33     1464.71     29.43 o 
   7   0  11     1278.55     1316.44     25.97 o 
   8   0  11      836.90      834.70     21.52 o 
   9   0  11     1284.12     1282.26     26.86 o 
  10   0  11      144.58      133.83      8.83 o 
  -7   1  11      442.20      470.48     19.27 o 
  -6   1  11     1359.24     1395.41     23.28 o 
  -5   1  11     1010.91      965.73     17.83 o 
  -4   1  11     1713.51     1677.36     24.97 o 
  -3   1  11     1396.86     1303.28     17.38 o 
  -2   1  11      217.79      218.34      6.29 o 
  -1   1  11     1426.60     1405.08     18.26 o 
   0   1  11     1805.91     1727.28     19.64 o 
   1   1  11      663.64      650.88     10.46 o 
   2   1  11     1176.11     1133.11     13.91 o 
   3   1  11      165.08      155.04      5.16 o 
   4   1  11     5306.69     5154.69     52.52 o 
   5   1  11       18.78       21.11      3.30 o 
   6   1  11     3402.67     3413.89     38.16 o 
   7   1  11      510.46      493.89     19.24 o 
   8   1  11     1451.41     1414.03     26.98 o 
   9   1  11      907.91      881.34     20.52 o 
  10   1  11      472.94      458.60     19.27 o 
  -7   2  11       38.11       55.57      6.13 o 
  -6   2  11      881.06      866.93     21.86 o 
  -5   2  11      414.41      424.49     11.21 o 
  -4   2  11      429.78      417.61     11.71 o 
  -3   2  11     3066.64     3143.97     33.84 o 
  -2   2  11       59.26       65.35      3.60 o 
  -1   2  11      805.24      815.56     11.74 o 
   0   2  11      332.59      357.79      6.50 o 
   1   2  11     4281.19     4260.58     40.02 o 
   2   2  11     1181.82     1169.12     14.66 o 
   3   2  11     3153.98     3188.92     38.35 o 
   4   2  11     2725.22     2618.92     34.13 o 
   5   2  11       25.46       27.92      3.36 o 
   6   2  11     3215.01     3147.01     39.84 o 
   7   2  11       82.46       80.74      5.38 o 
   8   2  11      904.49      910.54     17.11 o 
   9   2  11      160.84      161.41      8.12 o 
  10   2  11        6.60        7.41      3.38 o 
  11   2  11     1145.46     1123.52     33.14 o 
  -6   3  11     1388.65     1398.78     35.98 o 
  -5   3  11      517.07      502.84     12.27 o 
  -4   3  11     1176.39     1197.03     19.97 o 
  -3   3  11      540.45      524.52     13.87 o 
  -2   3  11        6.45        7.50      2.02 o 
  -1   3  11     2702.30     2670.94     27.55 o 
   0   3  11      324.97      338.21      7.35 o 
   1   3  11     4763.82     4801.92     47.01 o 
   2   3  11      712.99      703.73     15.98 o 
   3   3  11     1317.73     1225.15     34.93 o 
   4   3  11     3328.09     3409.62     47.26 o 
   5   3  11     1367.60     1326.73     20.67 o 
   6   3  11     4548.87     4489.20     52.64 o 
   7   3  11        2.58        3.20      2.12 o 
   8   3  11     1079.94     1112.67     23.27 o 
   9   3  11      369.63      417.46     12.19 o 
  10   3  11     1845.21     1886.26     32.30 o 
  11   3  11      398.30      416.88     23.54 o 
  -6   4  11     2263.15     2251.41     38.35 o 
  -5   4  11       24.25       26.16      4.55 o 
  -4   4  11     1870.95     1852.18     27.03 o 
  -3   4  11     1170.04     1159.28     19.11 o 
  -2   4  11      431.93      455.44     10.08 o 
  -1   4  11     3903.18     3929.65     45.23 o 
   0   4  11       45.90       54.62      4.90 o 
   1   4  11     2635.39     2535.53     27.58 o 
   2   4  11      658.36      652.75     13.25 o 
   3   4  11     4419.90     4190.46     56.01 o 
   4   4  11      834.43      763.88     18.15 o 
   5   4  11      800.12      761.22     14.33 o 
   6   4  11     2151.04     1992.36     27.61 o 
   7   4  11       32.26       26.01      4.08 o 
   8   4  11     2103.50     2020.09     28.52 o 
   9   4  11       37.82       42.02      3.95 o 
  10   4  11      975.77      945.45     17.45 o 
  11   4  11     1623.04     1671.96     29.41 o 
  12   4  11      376.51      379.91     26.20 o 
  -6   5  11     1087.84     1126.06     30.22 o 
  -5   5  11        6.92        4.34      6.15 o 
  -4   5  11     1206.85     1272.59     30.48 o 
  -3   5  11      795.33      823.00     21.64 o 
  -2   5  11     1102.33     1084.65     17.34 o 
  -1   5  11     2987.49     2924.93     37.13 o 
   0   5  11       32.71       38.11      2.99 o 
   1   5  11     3776.51     3691.61     42.60 o 
   2   5  11       14.38       20.36      3.36 o 
   3   5  11     2674.86     2554.93     37.80 o 
   4   5  11      431.65      367.12     14.51 o 
   5   5  11      613.31      578.94     13.76 o 
   6   5  11     1410.88     1332.00     23.53 o 
   7   5  11     1737.41     1680.58     27.76 o 
   8   5  11     3393.37     3282.90     46.41 o 
   9   5  11       28.37       26.60      3.30 o 
  10   5  11     1156.36     1156.03     19.57 o 
  11   5  11      917.56      948.07     20.77 o 
  12   5  11      741.81      781.99     19.25 o 
  -5   6  11       18.98       25.19      6.10 o 
  -4   6  11     2509.32     2440.96     48.94 o 
  -3   6  11      299.30      301.56     13.28 o 
  -2   6  11     1618.40     1630.54     23.28 o 
  -1   6  11     2120.26     2163.66     28.54 o 
   0   6  11      461.98      472.75     10.24 o 
   1   6  11     1915.16     1908.14     25.49 o 
   2   6  11       49.98       43.87      5.57 o 
   3   6  11     2152.15     2181.48     33.75 o 
   4   6  11      392.69      383.95     11.00 o 
   5   6  11     3312.33     3274.81     40.12 o 
   6   6  11     1459.11     1411.33     27.02 o 
   7   6  11      866.02      854.28     15.47 o 
   8   6  11     1504.40     1442.05     25.86 o 
   9   6  11       88.33       72.77      5.24 o 
  10   6  11      988.92     1007.81     19.92 o 
  11   6  11      222.34      231.15      8.51 o 
  12   6  11      403.27      426.30     13.00 o 
  -4   7  11     2006.24     1957.37     42.78 o 
  -3   7  11       11.87        7.58      4.51 o 
  -2   7  11      677.92      652.37     14.92 o 
  -1   7  11      436.29      418.47     23.67 o 
   0   7  11     1341.13     1296.38     25.14 o 
   1   7  11     3110.35     3054.51     37.18 o 
   2   7  11      762.81      731.57     41.36 o 
   3   7  11     3009.53     2857.37     41.98 o 
   4   7  11      274.90      245.53      9.02 o 
   5   7  11     3792.27     3563.34     49.83 o 
   6   7  11     1747.61     1584.08     26.92 o 
   7   7  11      824.85      774.16     18.51 o 
   8   7  11     1188.24     1111.92     21.25 o 
   9   7  11       60.04       58.58      4.96 o 
  10   7  11     1754.55     1732.11     29.19 o 
  11   7  11      201.99      186.86      7.94 o 
  12   7  11      992.85     1005.66     20.07 o 
  -4   8  11      942.44      992.16     28.38 o 
  -3   8  11        8.88        0.00      4.10 o 
  -2   8  11     1295.19     1323.70     24.73 o 
  -1   8  11      500.41      480.08     12.73 o 
   0   8  11     1449.67     1482.45     25.87 o 
   1   8  11     2879.28     2841.48     40.80 o 
   2   8  11     2049.16     2037.66     33.41 o 
   3   8  11     2488.87     2438.73     37.80 o 
   4   8  11        3.82        5.75      2.69 o 
   5   8  11     2485.64     2484.41     38.16 o 
   6   8  11       66.65       49.41      4.86 o 
   7   8  11      713.27      730.19     16.62 o 
   8   8  11      426.07      413.99     12.02 o 
   9   8  11       21.95       23.69      4.75 o 
  10   8  11     1531.48     1554.81     27.44 o 
  11   8  11       26.27       30.19      4.60 o 
  12   8  11     2235.15     2298.60     42.92 o 
  -3   9  11      118.68      134.06     15.41 o 
  -2   9  11     1895.45     1986.74     32.15 o 
  -1   9  11       47.11       44.03      4.72 o 
   0   9  11     1823.30     1926.19     38.93 o 
   1   9  11      220.64      220.82     19.01 o 
   2   9  11      189.04      228.41      9.59 o 
   3   9  11     2997.57     3006.70     45.03 o 
   4   9  11       28.71       35.24      4.66 o 
   5   9  11     2002.37     1973.39     32.72 o 
   6   9  11      873.34      806.02     22.63 o 
   7   9  11     1853.16     1760.95     38.76 o 
   8   9  11     1494.98     1393.73     25.80 o 
   9   9  11     1542.84     1464.58     31.92 o 
  10   9  11      828.37      789.03     22.84 o 
  11   9  11       70.87       62.78      6.36 o 
  12   9  11     1395.85     1433.83     31.46 o 
  -2  10  11     1821.10     1878.13     41.79 o 
  -1  10  11       19.80       20.60      3.93 o 
   0  10  11     1369.37     1340.47     30.91 o 
   1  10  11      500.03      517.36     15.82 o 
   2  10  11     2496.20     2479.89     49.67 o 
   3  10  11      979.63     1016.35     22.02 o 
   4  10  11      421.15      386.41     23.36 o 
   5  10  11     1661.87     1617.05     29.20 o 
   6  10  11        2.01        3.25      3.08 o 
   7  10  11     3816.76     3700.21     64.84 o 
   8  10  11        9.64       17.13      4.57 o 
   9  10  11      476.67      478.05     16.83 o 
  10  10  11     1571.02     1511.06     52.74 o 
  11  10  11      282.89      292.46     27.94 o 
  -1  11  11        0.57        1.93      2.91 o 
   0  11  11     1808.96     1909.48     40.02 o 
   1  11  11      193.12      239.10     20.61 o 
   2  11  11     1080.40     1160.73     45.85 o 
   3  11  11     1279.13     1218.76     36.85 o 
   4  11  11      523.91      549.29     16.88 o 
   5  11  11     2357.32     2282.02     38.03 o 
   6  11  11      411.51      412.42     25.58 o 
   7  11  11     1440.18     1433.65     33.75 o 
   8  11  11       22.84       19.03      7.22 o 
   9  11  11     1540.76     1505.10     39.16 o 
  10  11  11      336.66      346.76     14.94 o 
  11  11  11      187.32      216.14     12.14 o 
   1  12  11       88.71       98.08     15.57 o 
   2  12  11     1123.81     1067.59     44.93 o 
   3  12  11      411.76      368.55     16.44 o 
   4  12  11     1195.85     1187.80     25.57 o 
   5  12  11     1178.60     1106.77     29.59 o 
   6  12  11      306.59      285.28     14.13 o 
   7  12  11     1202.38     1134.97     30.30 o 
   8  12  11       26.08       23.55      5.69 o 
   9  12  11     1747.19     1772.60     66.86 o 
  10  12  11      418.99      400.89     17.25 o 
   3  13  11      144.39      137.11     16.96 o 
   4  13  11     1079.54     1127.88     43.16 o 
   5  13  11      527.13      529.96     23.35 o 
   6  13  11      891.03      890.89     27.20 o 
   7  13  11      620.14      665.16     32.00 o 
   8  13  11        1.61        5.23      4.56 o 
  -3  -6  12      154.34      137.65     10.05 o 
  -2  -6  12      909.40      895.06     20.40 o 
  -1  -6  12        5.78        4.55      3.35 o 
   0  -6  12      943.94      949.83     20.69 o 
   1  -6  12      205.64      227.36      9.60 o 
   2  -6  12      699.23      688.97     19.07 o 
   3  -6  12      832.92      872.66     22.15 o 
  -4  -5  12      119.32      111.74      9.00 o 
  -3  -5  12      845.40      816.03     20.12 o 
  -2  -5  12      490.96      546.63     12.69 o 
  -1  -5  12       18.84       18.90      3.54 o 
   0  -5  12     1818.87     1833.22     35.89 o 
   1  -5  12      112.40      127.42      7.20 o 
   2  -5  12     1330.72     1359.70     24.09 o 
   3  -5  12      991.50      995.94     19.96 o 
   4  -5  12      310.57      297.94      9.64 o 
   5  -5  12     1170.67     1167.00     20.46 o 
  -5  -4  12     1162.20     1172.53     42.42 o 
  -4  -4  12      284.77      281.68     21.01 o 
  -3  -4  12      427.46      411.01     13.56 o 
  -2  -4  12     1435.97     1418.95     33.26 o 
  -1  -4  12      927.96      910.43     22.70 o 
   0  -4  12     2230.84     2173.22     29.80 o 
   1  -4  12       13.05       14.91      4.58 o 
   2  -4  12     1970.50     1990.02     26.94 o 
   3  -4  12      380.60      384.38     11.93 o 
   4  -4  12     1564.44     1589.95     23.77 o 
   5  -4  12      273.81      323.51      9.84 o 
   6  -4  12        2.85        2.50      3.40 o 
  -6  -3  12      203.20      195.72     10.17 o 
  -5  -3  12      992.36     1015.04     22.88 o 
  -4  -3  12      497.60      519.68     15.15 o 
  -3  -3  12     1623.02     1551.78     29.15 o 
  -2  -3  12      538.94      541.55     12.05 o 
  -1  -3  12      145.53      150.50      6.43 o 
   0  -3  12     1700.04     1713.00     22.07 o 
   1  -3  12       15.37       12.84      3.19 o 
   2  -3  12     2270.69     2280.24     26.59 o 
   3  -3  12      157.65      165.31      6.17 o 
   4  -3  12     1273.97     1282.76     18.26 o 
   5  -3  12     1137.17     1186.78     19.38 o 
   6  -3  12     1382.67     1382.82     25.59 o 
   7  -3  12     1273.03     1290.51     25.12 o 
  -6  -2  12       30.14       42.45      8.59 o 
  -5  -2  12     1713.07     1668.45     30.89 o 
  -4  -2  12      143.48      151.57     17.61 o 
  -3  -2  12     1586.77     1695.55     24.37 o 
  -2  -2  12      456.18      477.31     10.41 o 
  -1  -2  12       84.75       92.14      4.56 o 
   0  -2  12      528.52      579.74     10.74 o 
   1  -2  12      280.30      275.30      7.89 o 
   2  -2  12     2851.43     2861.42     33.27 o 
   3  -2  12       98.45      106.79      7.07 o 
   4  -2  12     1743.05     1700.40     21.39 o 
   5  -2  12      442.35      463.18     12.85 o 
   6  -2  12     1245.62     1195.06     22.89 o 
   7  -2  12      658.72      628.47     18.87 o 
   8  -2  12       59.94       69.13      6.54 o 
  -6  -1  12      619.08      580.37     24.84 o 
  -5  -1  12     1503.06     1488.90     28.23 o 
  -4  -1  12       32.22       35.22      4.85 o 
  -3  -1  12     1113.43     1102.36     22.41 o 
  -2  -1  12      452.54      472.87      9.63 o 
  -1  -1  12     2073.19     2000.76     23.18 o 
   0  -1  12     1742.72     1695.69     20.40 o 
   1  -1  12     1233.26     1220.09     16.83 o 
   2  -1  12     3126.79     3152.97     35.26 o 
   3  -1  12       68.49       72.64      4.05 o 
   4  -1  12     1183.97     1167.73     16.61 o 
   5  -1  12       62.45       58.20      4.50 o 
   6  -1  12      497.32      480.42     12.93 o 
   7  -1  12     1033.14     1061.94     20.85 o 
   8  -1  12      283.92      263.23     10.27 o 
   9  -1  12     1184.99     1217.39     27.54 o 
  -6   0  12      469.51      506.99     15.15 o 
  -5   0  12     1346.06     1358.05     26.31 o 
  -4   0  12      249.62      244.95      8.57 o 
  -3   0  12     1287.49     1289.06     17.76 o 
  -2   0  12       49.10       42.56      3.36 o 
  -1   0  12     2330.25     2373.26     27.46 o 
   0   0  12      949.67      958.01     14.15 o 
   1   0  12     1550.99     1496.87     30.17 o 
   2   0  12     1833.83     1841.05     23.11 o 
   3   0  12      376.83      362.21      8.42 o 
   4   0  12     2646.79     2567.24     27.65 o 
   5   0  12      255.49      289.69      8.30 o 
   6   0  12      977.53      904.65     17.31 o 
   7   0  12      298.82      295.08      9.86 o 
   8   0  12     1089.76     1089.75     21.04 o 
   9   0  12      889.50      848.84     21.46 o 
  -6   1  12      350.87      326.06     10.49 o 
  -5   1  12     1593.30     1695.60     26.43 o 
  -4   1  12      923.25      929.46     17.38 o 
  -3   1  12     1402.46     1485.98     19.55 o 
  -2   1  12       39.35       46.71      4.19 o 
  -1   1  12     3657.36     3643.69     42.97 o 
   0   1  12      326.46      338.50      7.54 o 
   1   1  12     1440.81     1400.73     21.15 o 
   2   1  12     1735.96     1765.42     21.97 o 
   3   1  12       65.10       65.92      3.81 o 
   4   1  12     1797.31     1792.62     22.92 o 
   5   1  12      161.50      147.33      6.76 o 
   6   1  12      740.36      761.81     15.92 o 
   7   1  12      265.41      279.51      9.30 o 
   8   1  12     2266.41     2311.33     38.89 o 
   9   1  12      781.11      787.63     19.78 o 
  10   1  12      269.20      254.94     11.19 o 
  -6   2  12      939.83     1003.92     20.35 o 
  -5   2  12      146.62      163.39      7.46 o 
  -4   2  12      309.20      294.27      9.31 o 
  -3   2  12     2432.51     2428.21     28.02 o 
  -2   2  12      506.94      496.24     11.64 o 
  -1   2  12     2685.67     2647.02     31.34 o 
   0   2  12      325.79      333.88      7.82 o 
   1   2  12     4093.67     3998.23     38.53 o 
   2   2  12     2490.13     2497.81     32.03 o 
   3   2  12     2613.34     2623.40     33.11 o 
   4   2  12      553.90      510.77     13.54 o 
   5   2  12      151.55      134.58      6.97 o 
   6   2  12     4209.54     4150.44     51.76 o 
   7   2  12      112.80      117.87      6.23 o 
   8   2  12     1223.57     1204.70     21.16 o 
   9   2  12      646.91      628.13     25.20 o 
  10   2  12      391.97      355.15     12.64 o 
  11   2  12      948.49      964.35     22.48 o 
  -6   3  12     1169.20     1183.55     25.04 o 
  -5   3  12      416.62      444.90     11.98 o 
  -4   3  12     1785.98     1730.15     26.24 o 
  -3   3  12      306.40      315.45      9.28 o 
  -2   3  12      372.73      342.17      8.88 o 
  -1   3  12      336.97      357.85      9.40 o 
   0   3  12      151.05      152.24      5.85 o 
   1   3  12     2858.86     2837.20     30.68 o 
   2   3  12      362.07      344.69      9.00 o 
   3   3  12      879.31      848.66     21.34 o 
   4   3  12     2953.80     2882.61     54.93 o 
   5   3  12     1069.79     1009.68     17.92 o 
   6   3  12     2335.63     2261.58     31.41 o 
   7   3  12        6.84        6.20      2.42 o 
   8   3  12      936.94      900.12     17.30 o 
   9   3  12      249.54      235.99      8.44 o 
  10   3  12     1660.33     1668.55     30.58 o 
  11   3  12      274.73      322.90     20.21 o 
  -5   4  12       16.45       23.63      5.49 o 
  -4   4  12      711.83      742.51     17.92 o 
  -3   4  12     1155.17     1164.36     25.43 o 
  -2   4  12      615.12      591.75     12.13 o 
  -1   4  12     3757.36     3740.88     46.00 o 
   0   4  12        3.38        6.87      2.06 o 
   1   4  12     4063.67     4093.15     41.60 o 
   2   4  12       54.27       58.30      5.15 o 
   3   4  12     4215.62     4040.16     55.40 o 
   4   4  12      495.78      483.34     15.37 o 
   5   4  12      325.44      323.57      9.22 o 
   6   4  12     1466.60     1477.80     23.02 o 
   7   4  12      151.71      159.90      6.72 o 
   8   4  12     2209.99     2216.15     31.35 o 
   9   4  12      335.45      295.80      9.25 o 
  10   4  12      466.09      479.32     19.22 o 
  11   4  12     1005.97      997.09     21.40 o 
  -5   5  12       50.68       56.01      7.63 o 
  -4   5  12     1624.69     1559.41     35.61 o 
  -3   5  12      775.73      778.12     18.11 o 
  -2   5  12      943.69      925.25     16.03 o 
  -1   5  12     1737.77     1732.56     24.41 o 
   0   5  12      238.15      215.57      6.89 o 
   1   5  12     1707.35     1680.93     20.68 o 
   2   5  12        0.03       -0.87      2.16 o 
   3   5  12     3291.10     3194.95     45.88 o 
   4   5  12        4.83        5.70      2.60 o 
   5   5  12     1859.84     1794.33     26.11 o 
   6   5  12     1742.04     1757.37     25.86 o 
   7   5  12      349.82      355.25     12.10 o 
   8   5  12     3359.05     3342.00     42.37 o 
   9   5  12       10.43       11.78      3.24 o 
  10   5  12     1314.38     1329.29     26.25 o 
  11   5  12      264.81      277.66     13.92 o 
  -4   6  12     1854.33     1855.50     40.66 o 
  -3   6  12      120.91      116.99     21.90 o 
  -2   6  12      888.14      897.72     15.94 o 
  -1   6  12     1192.55     1196.25     19.02 o 
   0   6  12      735.96      656.66     12.79 o 
   1   6  12     2192.16     2061.74     27.43 o 
   2   6  12       36.51       35.39      4.41 o 
   3   6  12     2898.42     2797.68     41.63 o 
   4   6  12      274.74      285.90     14.19 o 
   5   6  12     2376.96     2287.69     32.88 o 
   6   6  12     1292.04     1263.98     28.98 o 
   7   6  12      698.92      732.21     14.64 o 
   8   6  12     2057.54     2131.89     49.67 o 
   9   6  12      255.36      264.75      9.62 o 
  10   6  12     1007.67     1059.84     21.34 o 
  11   6  12      228.25      215.52     10.36 o 
  -4   7  12     1446.65     1509.84     40.10 o 
  -3   7  12        4.61        7.91      4.94 o 
  -2   7  12     1374.32     1409.29     25.81 o 
  -1   7  12      443.56      469.65     11.33 o 
   0   7  12     1164.30     1152.85     18.57 o 
   1   7  12     2819.34     2849.10     58.51 o 
   2   7  12      711.60      701.60     16.80 o 
   3   7  12     2616.90     2576.63     39.60 o 
   4   7  12       23.80       24.77      3.86 o 
   5   7  12     1729.88     1721.99     29.30 o 
   6   7  12      235.75      264.53      9.65 o 
   7   7  12      959.82      945.18     19.66 o 
   8   7  12      567.41      584.94     15.22 o 
   9   7  12       52.10       58.11      9.39 o 
  10   7  12     1354.37     1380.09     30.48 o 
  11   7  12      150.05      127.97      7.09 o 
  12   7  12     1662.69     1689.09     29.68 o 
  -3   8  12      115.05      105.32      9.50 o 
  -2   8  12     1756.85     1774.32     29.57 o 
  -1   8  12      344.05      360.51     11.70 o 
   0   8  12     2163.42     2087.11     28.53 o 
   1   8  12     3204.03     3240.26     45.87 o 
   2   8  12     1152.32     1077.01     22.27 o 
   3   8  12     1653.73     1580.40     28.38 o 
   4   8  12       25.82       24.11      4.11 o 
   5   8  12     2326.34     2222.57     35.76 o 
   6   8  12      204.38      197.10      8.48 o 
   7   8  12      819.86      781.71     17.75 o 
   8   8  12      459.89      426.28     12.59 o 
   9   8  12      222.23      229.88      9.30 o 
  10   8  12     1336.27     1338.71     25.40 o 
  11   8  12       52.07       70.85      8.17 o 
  -2   9  12     2309.82     2294.51     47.52 o 
  -1   9  12       97.29      117.25      8.20 o 
   0   9  12     1900.25     1813.97     57.52 o 
   1   9  12      111.57      103.53     10.19 o 
   2   9  12     1060.73     1002.08     27.24 o 
   3   9  12     1583.44     1594.75     29.15 o 
   4   9  12      319.21      318.51     11.22 o 
   5   9  12     1194.09     1168.61     23.31 o 
   6   9  12       67.20       65.00      5.73 o 
   7   9  12     1617.89     1655.54     29.49 o 
   8   9  12     1529.72     1537.60     51.66 o 
   9   9  12     1238.65     1236.37     24.38 o 
  10   9  12     1052.37     1080.36     26.68 o 
  11   9  12      177.61      169.14     13.66 o 
  -1  10  12        4.14        7.61      3.28 o 
   0  10  12      972.17     1083.57     27.01 o 
   1  10  12      597.55      557.82     31.03 o 
   2  10  12     2104.95     2127.53     56.21 o 
   3  10  12      540.33      515.88     15.13 o 
   4  10  12      482.65      473.20     14.32 o 
   5  10  12     1307.55     1285.42     25.72 o 
   6  10  12        5.22        4.22      3.24 o 
   7  10  12     1980.24     1911.51     33.23 o 
   8  10  12      242.36      223.18     11.98 o 
   9  10  12      198.80      175.72     10.51 o 
  10  10  12      835.80      846.00     23.72 o 
  11  10  12      216.37      209.97     11.43 o 
   0  11  12     1631.09     1674.09     36.44 o 
   1  11  12       19.75       14.76      8.75 o 
   2  11  12      675.70      692.03     35.00 o 
   3  11  12      541.17      507.07     35.56 o 
   4  11  12     1261.71     1258.85     26.06 o 
   5  11  12     2514.56     2383.27     39.78 o 
   6  11  12        8.78        7.60      3.41 o 
   7  11  12     3170.76     2987.04     46.71 o 
   8  11  12       41.51       32.79      5.94 o 
   9  11  12     2024.51     1954.24     42.10 o 
  10  11  12      261.28      256.71     13.03 o 
   1  12  12        4.18        4.40      7.68 o 
   2  12  12     1291.88     1371.55     53.68 o 
   3  12  12      275.39      225.99     14.92 o 
   4  12  12     1129.20     1209.19     35.93 o 
   5  12  12      755.32      725.04     26.81 o 
   6  12  12      707.37      798.58     24.71 o 
   7  12  12      644.22      721.65     23.41 o 
   8  12  12       28.40       41.18      7.00 o 
   9  12  12     1140.15     1173.06     31.30 o 
   4  13  12      720.97      750.52     36.67 o 
   5  13  12      491.50      452.26     18.92 o 
   6  13  12      820.33      845.73     26.60 o 
   7  13  12     1067.41     1111.13     31.25 o 
   8  13  12        0.89       -3.09      3.55 o 
  -2  -5  13      248.51      254.15      9.78 o 
  -1  -5  13      181.28      161.13      8.48 o 
   0  -5  13     1468.29     1470.72     25.87 o 
   1  -5  13        1.31        3.05      3.19 o 
   2  -5  13      427.35      423.33     12.77 o 
   3  -5  13      499.12      539.31     16.82 o 
  -4  -4  13       92.74      116.98      8.59 o 
  -3  -4  13      705.67      674.51     18.04 o 
  -2  -4  13     1448.00     1500.39     33.57 o 
  -1  -4  13      680.74      664.84     15.61 o 
   0  -4  13     1336.09     1440.06     28.05 o 
   1  -4  13       26.95       40.11      4.97 o 
   2  -4  13      537.15      559.48     12.69 o 
   3  -4  13      669.77      675.33     14.24 o 
   4  -4  13      884.77      893.40     17.12 o 
   5  -4  13      241.84      242.44      8.91 o 
  -4  -3  13       41.30       39.21      5.50 o 
  -3  -3  13     1822.56     1814.01     32.67 o 
  -2  -3  13      271.64      286.49      8.90 o 
  -1  -3  13      172.85      150.34      6.75 o 
   0  -3  13      898.70      961.07     18.70 o 
   1  -3  13        3.17        1.28      2.66 o 
   2  -3  13     1548.86     1631.42     23.66 o 
   3  -3  13       18.72       26.67      3.39 o 
   4  -3  13     1733.65     1788.94     23.36 o 
   5  -3  13      684.63      763.99     15.26 o 
   6  -3  13      545.86      528.62     15.23 o 
  -5  -2  13      792.22      804.42     20.07 o 
  -4  -2  13      265.41      266.03     10.93 o 
  -3  -2  13     1349.34     1283.30     25.48 o 
  -2  -2  13      932.50      983.17     17.30 o 
  -1  -2  13      382.55      352.78      9.64 o 
   0  -2  13      788.52      842.71     14.83 o 
   1  -2  13      701.40      667.48     14.31 o 
   2  -2  13     2137.80     2230.79     28.28 o 
   3  -2  13      453.49      425.39      9.56 o 
   4  -2  13     1529.28     1560.48     20.81 o 
   5  -2  13      122.56      123.09      9.61 o 
   6  -2  13      978.27      981.28     20.59 o 
   7  -2  13     1062.36     1104.20     22.59 o 
  -5  -1  13     1528.82     1538.87     29.60 o 
  -4  -1  13       69.79       78.82      7.17 o 
  -3  -1  13     1796.71     1891.25     32.57 o 
  -2  -1  13      306.45      338.89      8.42 o 
  -1  -1  13     1610.86     1624.20     21.40 o 
   0  -1  13       96.11      121.75      5.07 o 
   1  -1  13      851.06      865.30     16.36 o 
   2  -1  13     1880.53     1971.09     25.41 o 
   3  -1  13      319.95      289.70      7.64 o 
   4  -1  13     2909.10     2922.07     31.73 o 
   5  -1  13      114.39      124.63      6.38 o 
   6  -1  13      911.60      927.89     25.49 o 
   7  -1  13      740.26      753.45     17.51 o 
   8  -1  13      120.84      122.52      9.14 o 
  -5   0  13     1234.36     1257.39     32.45 o 
  -4   0  13       68.39       63.16      6.03 o 
  -3   0  13     1517.34     1553.72     26.07 o 
  -2   0  13       10.26       18.75      2.85 o 
  -1   0  13     1830.32     1795.49     22.79 o 
   0   0  13      614.45      621.49     10.60 o 
   1   0  13      820.79      847.19     18.16 o 
   2   0  13     1372.81     1388.46     19.46 o 
   3   0  13      319.24      284.14      8.92 o 
   4   0  13     2432.20     2547.47     30.97 o 
   5   0  13      267.73      283.38      9.74 o 
   6   0  13     1377.36     1392.65     24.20 o 
   7   0  13       50.96       60.25      7.04 o 
   8   0  13     1173.19     1179.18     26.28 o 
   9   0  13      940.95      933.67     23.38 o 
  -5   1  13      609.18      604.77     14.44 o 
  -4   1  13      616.85      600.49     13.96 o 
  -3   1  13     1838.17     1833.45     27.25 o 
  -2   1  13       19.48       17.37      2.82 o 
  -1   1  13     2577.22     2616.44     29.94 o 
   0   1  13       62.14       74.11      4.47 o 
   1   1  13     2147.60     2090.05     28.99 o 
   2   1  13     1043.70     1030.31     21.59 o 
   3   1  13      588.77      569.33     12.46 o 
   4   1  13     1250.32     1210.55     22.50 o 
   5   1  13      496.58      473.07     18.36 o 
   6   1  13      442.80      457.37     12.29 o 
   7   1  13      443.72      407.42     11.75 o 
   8   1  13     1153.70     1132.60     24.92 o 
   9   1  13      749.33      710.33     19.31 o 
  -5   2  13      235.15      266.93      9.52 o 
  -4   2  13      335.11      329.75     10.19 o 
  -3   2  13     1608.44     1643.68     41.78 o 
  -2   2  13      646.27      651.79     18.81 o 
  -1   2  13     1157.03     1156.74     18.63 o 
   0   2  13       95.18       99.84      5.08 o 
   1   2  13     2584.09     2596.87     33.92 o 
   2   2  13     1522.31     1508.82     22.74 o 
   3   2  13     1255.45     1230.37     19.78 o 
   4   2  13     1096.71     1122.49     18.54 o 
   5   2  13      539.25      503.86     12.53 o 
   6   2  13      723.35      731.15     15.77 o 
   7   2  13        9.52       12.91      3.09 o 
   8   2  13      911.04      928.66     18.66 o 
   9   2  13      179.81      202.72      9.85 o 
  10   2  13      642.97      666.12     18.41 o 
  -5   3  13      173.35      165.67      8.98 o 
  -4   3  13     1964.39     1995.30     34.24 o 
  -3   3  13      746.44      740.83     17.72 o 
  -2   3  13      623.34      615.03     13.96 o 
  -1   3  13     3907.22     3707.52     44.07 o 
   0   3  13       26.27       26.13      3.15 o 
   1   3  13     2672.98     2579.51     69.35 o 
   2   3  13      109.78      115.72      7.13 o 
   3   3  13     1086.70     1027.85     17.52 o 
   4   3  13     1152.02     1134.19     22.55 o 
   5   3  13       98.06       85.71      5.55 o 
   6   3  13     1786.35     1798.57     27.49 o 
   7   3  13       11.62       10.18      2.98 o 
   8   3  13     1614.95     1639.05     26.40 o 
   9   3  13      518.70      493.98     12.87 o 
  10   3  13     1394.75     1394.64     27.91 o 
  -5   4  13       38.86       48.64      7.33 o 
  -4   4  13      844.11      801.61     19.23 o 
  -3   4  13     1139.00     1145.36     23.35 o 
  -2   4  13     1247.53     1226.67     19.65 o 
  -1   4  13     1082.74     1086.25     17.88 o 
   0   4  13      368.67      358.05     10.87 o 
   1   4  13     2278.16     2271.39     26.28 o 
   2   4  13        0.66        3.01      2.22 o 
   3   4  13     3134.02     3101.51     45.87 o 
   4   4  13       37.20       44.64      4.94 o 
   5   4  13      839.56      794.72     15.88 o 
   6   4  13     1490.11     1469.51     23.69 o 
   7   4  13       53.82       44.58      6.08 o 
   8   4  13     1710.98     1717.76     26.92 o 
   9   4  13      315.02      292.92      9.64 o 
  10   4  13     1547.20     1596.20     26.25 o 
  11   4  13      229.79      224.14     10.03 o 
  -4   5  13     1555.51     1626.64     45.66 o 
  -3   5  13      596.71      551.65     15.21 o 
  -2   5  13     1279.50     1317.95     20.74 o 
  -1   5  13      922.41      934.23     16.39 o 
   0   5  13      158.19      161.81      6.37 o 
   1   5  13      536.08      505.23     10.88 o 
   2   5  13       33.39       26.10      4.45 o 
   3   5  13     2376.68     2266.20     36.23 o 
   4   5  13      650.36      625.15     15.61 o 
   5   5  13     1503.98     1378.26     22.48 o 
   6   5  13     1560.25     1459.52     23.42 o 
   7   5  13      197.62      202.26      7.81 o 
   8   5  13     3221.42     3219.53     42.15 o 
   9   5  13       95.45       82.79      5.67 o 
  10   5  13      817.39      854.68     17.43 o 
  11   5  13       90.72       88.12      7.19 o 
  -4   6  13     1669.72     1747.12     39.89 o 
  -3   6  13       62.63       89.25      8.54 o 
  -2   6  13      465.34      459.12     10.99 o 
  -1   6  13      490.74      532.05     11.90 o 
   0   6  13      869.19      881.78     15.67 o 
   1   6  13     1566.94     1603.80     26.09 o 
   2   6  13      474.65      472.16     16.79 o 
   3   6  13     4018.02     3842.94     54.41 o 
   4   6  13       74.80       67.28      5.74 o 
   5   6  13     3070.73     2917.03     43.77 o 
   6   6  13      782.99      779.95     15.71 o 
   7   6  13      672.66      621.39     13.84 o 
   8   6  13     1356.11     1283.15     26.34 o 
   9   6  13        6.32        4.84      2.98 o 
  10   6  13     1478.99     1462.54     42.51 o 
  11   6  13       79.80       79.66      9.47 o 
  -3   7  13       64.54       73.61     11.94 o 
  -2   7  13     1178.27     1158.96     22.03 o 
  -1   7  13       68.23       73.25      4.95 o 
   0   7  13     1790.76     1768.52     25.37 o 
   1   7  13     2809.89     2685.79     44.18 o 
   2   7  13      428.79      401.05     12.82 o 
   3   7  13     1798.16     1661.29     29.69 o 
   4   7  13       84.43       82.00      6.29 o 
   5   7  13      980.91      893.83     19.61 o 
   6   7  13      350.90      313.97     10.96 o 
   7   7  13      558.91      531.89     14.44 o 
   8   7  13      904.46      833.97     18.86 o 
   9   7  13      678.92      683.51     16.91 o 
  10   7  13     1620.90     1689.58     30.37 o 
  11   7  13        0.02        4.19      3.12 o 
  -2   8  13     1960.87     2078.50     33.40 o 
  -1   8  13      375.80      360.53     11.91 o 
   0   8  13     1801.64     1799.68     26.02 o 
   1   8  13     1592.44     1552.98     36.54 o 
   2   8  13      917.27      886.12     20.32 o 
   3   8  13     1654.89     1650.36     29.93 o 
   4   8  13       38.80       35.31      9.18 o 
   5   8  13     1534.75     1533.77     28.27 o 
   6   8  13        1.73        2.35      4.64 o 
   7   8  13     1190.53     1201.58     23.92 o 
   8   8  13      663.28      685.17     17.01 o 
   9   8  13     1058.17     1052.17     28.51 o 
  10   8  13     1459.89     1447.46     27.45 o 
  11   8  13       87.57       89.41      7.88 o 
  -2   9  13     2086.96     2124.39     45.70 o 
  -1   9  13        6.12        8.89      6.52 o 
   0   9  13     1582.07     1615.04     27.76 o 
   1   9  13      269.06      280.12     14.15 o 
   2   9  13      704.44      706.32     22.82 o 
   3   9  13     1362.67     1322.63     26.38 o 
   4   9  13      248.43      255.03     16.00 o 
   5   9  13      505.44      470.46     15.90 o 
   6   9  13        8.10        6.75      3.12 o 
   7   9  13     1758.51     1627.84     29.83 o 
   8   9  13      651.63      578.16     15.84 o 
   9   9  13      583.89      571.10     15.80 o 
  10   9  13     1573.37     1542.74     29.09 o 
  11   9  13      190.85      183.26     10.44 o 
  -1  10  13      135.57      110.93      6.92 o 
   0  10  13     1699.32     1749.54     59.80 o 
   1  10  13      427.82      432.68     28.18 o 
   2  10  13     1625.62     1615.90     45.17 o 
   3  10  13      358.40      341.57     12.57 o 
   4  10  13      899.99      868.28     20.62 o 
   5  10  13     1148.27     1119.16     23.94 o 
   6  10  13        3.54        3.98      3.26 o 
   7  10  13     2056.65     2094.00     36.04 o 
   8  10  13      131.64      105.91      7.47 o 
   9  10  13      760.72      797.41     19.56 o 
  10  10  13      352.04      353.36     14.95 o 
   1  11  13        6.79       13.85      8.70 o 
   2  11  13      914.58      955.67     37.09 o 
   3  11  13      383.00      419.49     20.24 o 
   4  11  13     1053.63     1039.09     23.58 o 
   5  11  13      963.58      982.61     22.72 o 
   6  11  13       14.47       13.97      4.14 o 
   7  11  13     1354.27     1363.52     27.75 o 
   8  11  13       75.81       74.79      8.20 o 
   9  11  13     1560.38     1541.19     36.45 o 
  10  11  13      408.56      432.00     17.10 o 
   2  12  13     1437.42     1395.49     55.35 o 
   3  12  13       81.73       89.41      9.80 o 
   4  12  13     1057.30     1027.42     29.96 o 
   5  12  13      777.06      761.14     20.26 o 
   6  12  13      523.07      488.56     15.73 o 
   7  12  13     1109.59     1033.63     43.70 o 
   8  12  13       64.85       56.88      8.06 o 
   9  12  13     1319.38     1316.60     33.92 o 
  -2  -4  14      613.02      658.57     21.52 o 
  -1  -4  14      615.28      608.36     17.47 o 
   0  -4  14     1724.91     1788.34     33.07 o 
   1  -4  14        0.73       -0.36      3.08 o 
   2  -4  14      578.22      586.08     19.21 o 
   3  -4  14       81.61       85.92      5.89 o 
  -3  -3  14     1498.56     1548.52     41.01 o 
  -2  -3  14      331.92      357.44     11.77 o 
  -1  -3  14      453.79      444.71     11.32 o 
   0  -3  14      884.04      945.66     22.25 o 
   1  -3  14       55.30       50.57      5.96 o 
   2  -3  14      618.54      618.91     13.52 o 
   3  -3  14      221.67      232.10      8.40 o 
   4  -3  14      910.38      941.04     16.06 o 
   5  -3  14      171.39      163.56      7.62 o 
  -4  -2  14       17.21       19.68      4.62 o 
  -3  -2  14     1629.04     1727.98     31.69 o 
  -2  -2  14      181.14      202.97      7.70 o 
  -1  -2  14      916.00      947.80     17.23 o 
   0  -2  14      488.46      521.36     10.69 o 
   1  -2  14      168.88      159.94      7.54 o 
   2  -2  14     1698.71     1704.47     24.45 o 
   3  -2  14       68.46       57.00      4.44 o 
   4  -2  14     1023.71     1044.00     16.60 o 
   5  -2  14      291.16      283.83      9.10 o 
   6  -2  14      946.40      995.48     21.32 o 
  -4  -1  14      106.72       93.97      7.28 o 
  -3  -1  14      544.96      530.94     15.29 o 
  -2  -1  14       59.75       92.64      5.61 o 
  -1  -1  14     1579.64     1574.40     21.43 o 
   0  -1  14      356.33      370.63      8.78 o 
   1  -1  14      741.60      713.51     15.01 o 
   2  -1  14      411.04      443.78     11.56 o 
   3  -1  14      178.78      173.69      6.37 o 
   4  -1  14     2385.26     2443.28     36.74 o 
   5  -1  14      114.51      115.29      6.07 o 
   6  -1  14      993.00     1009.01     26.10 o 
   7  -1  14      554.08      572.81     18.14 o 
  -4   0  14      103.87       89.56      7.17 o 
  -3   0  14     1109.71     1190.10     20.99 o 
  -2   0  14       49.56       67.71      4.42 o 
  -1   0  14     1273.64     1340.15     19.02 o 
   0   0  14      114.45      138.60      7.19 o 
   1   0  14     1192.36     1197.89     23.57 o 
   2   0  14      712.77      773.82     15.71 o 
   3   0  14      460.44      470.35     11.85 o 
   4   0  14     1612.72     1596.80     22.85 o 
   5   0  14       41.54       42.77      5.05 o 
   6   0  14      997.54      962.51     21.18 o 
   7   0  14      287.59      292.49     13.92 o 
   8   0  14      673.57      631.28     36.28 o 
  -4   1  14      478.92      438.18     14.04 o 
  -3   1  14     1591.35     1677.39     56.08 o 
  -2   1  14      167.83      147.69      6.60 o 
  -1   1  14     2702.48     2788.46     35.70 o 
   0   1  14       29.69       22.94      3.19 o 
   1   1  14      840.46      872.63     23.00 o 
   2   1  14     1071.45     1073.49     18.97 o 
   3   1  14      523.90      517.05     12.30 o 
   4   1  14     1488.30     1509.09     23.28 o 
   5   1  14       68.51       69.18      5.69 o 
   6   1  14     1460.26     1453.46     25.22 o 
   7   1  14      169.53      179.43      8.66 o 
   8   1  14     1181.32     1157.47     26.13 o 
   9   1  14      546.17      600.74     18.21 o 
  -4   2  14      446.69      438.45     22.72 o 
  -3   2  14     1079.18     1143.18     23.51 o 
  -2   2  14      261.23      243.23      8.09 o 
  -1   2  14     2039.81     2111.31     28.96 o 
   0   2  14       25.29       27.69      3.83 o 
   1   2  14     1804.16     1728.56     32.52 o 
   2   2  14      276.99      272.81     16.50 o 
   3   2  14      703.42      658.90     13.92 o 
   4   2  14     1601.93     1603.69     24.34 o 
   5   2  14      700.06      657.46     15.19 o 
   6   2  14     1846.87     1820.17     32.95 o 
   7   2  14      206.30      208.67      9.59 o 
   8   2  14     1107.90     1110.39     21.42 o 
   9   2  14      117.40      103.67     14.24 o 
  -4   3  14     1165.23     1191.98     24.92 o 
  -3   3  14      726.79      804.37     19.14 o 
  -2   3  14     1201.89     1192.73     19.62 o 
  -1   3  14     1157.15     1219.50     24.80 o 
   0   3  14        5.96        5.87      2.46 o 
   1   3  14     3238.74     3288.65     48.08 o 
   2   3  14      314.79      343.01      9.76 o 
   3   3  14      753.99      737.07     14.78 o 
   4   3  14      272.49      300.13     12.52 o 
   5   3  14      304.43      317.83     11.13 o 
   6   3  14      501.82      524.09     13.30 o 
   7   3  14        3.21        6.21      3.14 o 
   8   3  14      895.05      866.80     18.26 o 
   9   3  14      359.07      384.84     11.81 o 
  10   3  14     1036.73     1007.92     25.19 o 
  -4   4  14     1208.11     1245.72     25.77 o 
  -3   4  14      624.50      673.98     17.43 o 
  -2   4  14     1869.48     1854.28     39.40 o 
  -1   4  14     2581.92     2622.58     34.19 o 
   0   4  14      138.97      117.66      5.75 o 
   1   4  14     1243.71     1219.20     23.62 o 
   2   4  14       31.42       39.21      9.63 o 
   3   4  14     1174.03     1222.23     26.89 o 
   4   4  14      373.21      354.59     11.94 o 
   5   4  14     1254.13     1285.24     22.24 o 
   6   4  14     1024.08     1008.27     19.22 o 
   7   4  14      285.83      284.91     10.49 o 
   8   4  14     1724.97     1698.99     39.60 o 
   9   4  14      169.78      165.57      7.93 o 
  10   4  14     1345.99     1354.75     24.24 o 
  -3   5  14      296.60      317.77     11.83 o 
  -2   5  14      982.75      993.21     17.70 o 
  -1   5  14      843.08      891.21     16.25 o 
   0   5  14     1162.41     1119.42     18.45 o 
   1   5  14       88.21      100.57      6.83 o 
   2   5  14       57.68       56.17      5.94 o 
   3   5  14     2876.65     2912.84     44.73 o 
   4   5  14       95.09      115.85      8.57 o 
   5   5  14     1174.39     1159.04     20.79 o 
   6   5  14     1589.15     1571.45     25.72 o 
   7   5  14       70.48       86.64      6.15 o 
   8   5  14     2321.94     2258.87     45.24 o 
   9   5  14       16.62       21.98      3.81 o 
  10   5  14      965.46      986.72     19.67 o 
  -3   6  14      130.22      145.16     10.61 o 
  -2   6  14      652.83      679.26     15.45 o 
  -1   6  14       25.13       32.45      6.30 o 
   0   6  14      863.94      863.83     15.82 o 
   1   6  14     1146.35     1175.85     23.46 o 
   2   6  14      263.95      251.82      8.55 o 
   3   6  14     1753.99     1690.69     30.45 o 
   4   6  14       26.20       32.22      4.77 o 
   5   6  14     2098.54     2051.13     52.46 o 
   6   6  14     1450.65     1486.50     27.84 o 
   7   6  14      378.64      413.51     12.98 o 
   8   6  14     1088.31     1155.67     28.47 o 
   9   6  14       44.83       47.94      5.41 o 
  10   6  14     1218.21     1234.83     25.19 o 
  11   6  14        9.63        8.50      3.47 o 
  -2   7  14     2018.88     2120.86     33.98 o 
  -1   7  14       41.07       46.18      4.41 o 
   0   7  14     1115.50     1098.38     18.61 o 
   1   7  14      524.50      520.75     14.78 o 
   2   7  14      587.53      565.33     15.93 o 
   3   7  14     2031.74     2045.25     53.36 o 
   4   7  14       10.32       18.19      4.98 o 
   5   7  14     1977.59     1996.52     37.85 o 
   6   7  14      485.96      501.56     14.51 o 
   7   7  14      536.96      544.92     26.58 o 
   8   7  14      636.07      626.34     16.51 o 
   9   7  14      679.73      685.94     17.63 o 
  10   7  14     1051.86     1038.95     22.69 o 
  11   7  14       25.00       28.69      4.82 o 
  -2   8  14      787.26      840.72     25.04 o 
  -1   8  14       83.87       93.55      6.37 o 
   0   8  14     1020.14      996.67     17.91 o 
   1   8  14      680.16      638.91     16.69 o 
   2   8  14      608.93      569.89     21.47 o 
   3   8  14     2247.18     2250.03     50.43 o 
   4   8  14       12.08       11.48      3.67 o 
   5   8  14     1835.59     1804.95     39.84 o 
   6   8  14       67.19       59.91      6.04 o 
   7   8  14     1419.54     1425.74     30.03 o 
   8   8  14      407.96      389.06     14.65 o 
   9   8  14      990.16     1032.25     22.58 o 
  10   8  14     1481.92     1482.57     31.93 o 
  -1   9  14        0.14        4.04      4.10 o 
   0   9  14     1724.82     1721.66     34.34 o 
   1   9  14      294.83      285.14     11.25 o 
   2   9  14      975.04      961.75     28.14 o 
   3   9  14      330.49      337.33     12.50 o 
   4   9  14      134.62      130.51      8.30 o 
   5   9  14      642.69      681.11     17.91 o 
   6   9  14       28.78       22.32      7.73 o 
   7   9  14     1326.06     1392.01     27.51 o 
   8   9  14      350.44      326.22     12.01 o 
   9   9  14      822.60      844.82     30.90 o 
  10   9  14     1153.12     1157.08     24.69 o 
   0  10  14     1288.76     1242.36     31.39 o 
   1  10  14      105.84       86.97     15.19 o 
   2  10  14      852.89      831.89     34.49 o 
   3  10  14     1154.57     1136.36     43.81 o 
   4  10  14     1182.33     1043.63     23.62 o 
   5  10  14     1099.73     1027.95     23.19 o 
   6  10  14       10.94        3.67      3.12 o 
   7  10  14     1393.83     1338.26     27.27 o 
   8  10  14       94.64      102.30      7.59 o 
   9  10  14     1946.82     1876.07     34.21 o 
  10  10  14      255.62      262.56     11.14 o 
   2  11  14      882.14      858.96     27.16 o 
   3  11  14      247.06      248.31     14.28 o 
   4  11  14      927.27      897.78     22.13 o 
   5  11  14      813.18      754.44     19.98 o 
   6  11  14       90.84       94.58      7.75 o 
   7  11  14     1684.41     1656.86     46.25 o 
   8  11  14       41.29       41.84      5.92 o 
   9  11  14      912.81      966.35     27.49 o 
   4  12  14      821.99      847.63     27.38 o 
   5  12  14      630.61      621.11     19.18 o 
   6  12  14      652.18      685.15     23.48 o 
   7  12  14      617.73      671.53     19.08 o 
   0  -3  15      155.66      170.82      9.49 o 
   1  -3  15      244.77      243.80     11.04 o 
   2  -3  15      481.49      500.60     14.02 o 
   3  -3  15        1.93        2.15      3.16 o 
  -2  -2  15        6.60        4.67      2.93 o 
  -1  -2  15      929.86      973.20     20.03 o 
   0  -2  15      559.32      617.75     16.88 o 
   1  -2  15      381.55      351.21     10.95 o 
   2  -2  15     1021.37     1080.66     26.78 o 
   3  -2  15       55.90       41.32      6.18 o 
   4  -2  15      615.79      645.43     14.19 o 
   5  -2  15      328.92      350.41     12.86 o 
  -3  -1  15      800.57      859.09     20.62 o 
  -2  -1  15        0.12        4.70      3.68 o 
  -1  -1  15      976.61      997.80     20.06 o 
   0  -1  15      287.63      304.46     11.54 o 
   1  -1  15      965.83     1031.81     28.17 o 
   2  -1  15      909.90      990.38     21.92 o 
   3  -1  15       31.82       26.06      3.74 o 
   4  -1  15     1600.27     1727.15     25.22 o 
   5  -1  15       20.95       20.65      4.68 o 
   6  -1  15     1119.96     1138.39     26.90 o 
  -3   0  15      572.22      592.52     34.28 o 
  -2   0  15        8.48       12.73      4.65 o 
  -1   0  15     1224.40     1231.39     20.37 o 
   0   0  15      107.26      126.97      6.26 o 
   1   0  15      805.49      824.46     19.40 o 
   2   0  15      679.92      726.30     18.02 o 
   3   0  15      391.81      387.09     24.00 o 
   4   0  15     1198.56     1249.95     24.03 o 
   5   0  15       30.63       31.58      4.83 o 
   6   0  15     1230.50     1219.21     23.69 o 
   7   0  15      282.36      282.25     12.74 o 
  -3   1  15      873.06      892.27     20.93 o 
  -2   1  15       22.46       13.40      3.27 o 
  -1   1  15     1611.91     1723.16     28.44 o 
   0   1  15      118.05       96.51      8.46 o 
   1   1  15     1299.07     1332.89     25.84 o 
   2   1  15       21.76       34.44      6.93 o 
   3   1  15      424.11      410.05     14.25 o 
   4   1  15     1250.89     1325.66     23.04 o 
   5   1  15      111.44       92.31      7.60 o 
   6   1  15     1206.16     1238.84     23.52 o 
   7   1  15      199.11      194.67      9.11 o 
   8   1  15     1045.17     1093.24     31.60 o 
  -3   2  15      321.58      392.27     13.25 o 
  -2   2  15       63.99       46.00      5.10 o 
  -1   2  15      774.86      774.13     17.63 o 
   0   2  15        5.01        4.05      3.39 o 
   1   2  15     1670.28     1681.56     45.26 o 
   2   2  15      882.88      933.71     17.83 o 
   3   2  15      329.57      286.38      9.43 o 
   4   2  15     1625.49     1646.54     25.58 o 
   5   2  15      556.55      546.87     14.30 o 
   6   2  15      956.23      994.67     20.27 o 
   7   2  15       16.69       23.41      9.76 o 
   8   2  15     1311.90     1388.21     25.42 o 
   9   2  15       29.96       43.33     11.68 o 
  -3   3  15      585.02      616.34     26.17 o 
  -2   3  15     1980.87     2001.23     41.70 o 
  -1   3  15     1254.37     1243.95     20.42 o 
   0   3  15      122.60      112.82      5.72 o 
   1   3  15     1269.57     1330.59     25.85 o 
   2   3  15       83.22       99.27      6.01 o 
   3   3  15     1206.84     1158.79     20.26 o 
   4   3  15      158.08      176.52      7.44 o 
   5   3  15      230.10      249.33      9.45 o 
   6   3  15     2104.79     2058.70     31.80 o 
   7   3  15     1083.41     1063.49     20.99 o 
   8   3  15     1125.37     1144.00     22.26 o 
   9   3  15       64.83       44.74      5.34 o 
  -3   4  15      149.43      151.51      8.78 o 
  -2   4  15      591.36      609.63     13.39 o 
  -1   4  15     1523.51     1585.37     24.08 o 
   0   4  15       41.36       36.07      3.95 o 
   1   4  15     1534.89     1555.13     28.62 o 
   2   4  15        0.39        2.53      2.61 o 
   3   4  15      781.96      790.73     16.01 o 
   4   4  15      452.83      464.16     17.73 o 
   5   4  15     1424.93     1314.50     23.42 o 
   6   4  15      181.05      188.63      8.25 o 
   7   4  15      627.80      632.19     15.32 o 
   8   4  15      828.03      851.77     18.38 o 
   9   4  15       17.27       18.45      5.71 o 
  -2   5  15      990.65     1023.68     21.29 o 
  -1   5  15      719.34      773.39     15.27 o 
   0   5  15      975.19      958.57     17.02 o 
   1   5  15     1181.63     1180.50     24.02 o 
   2   5  15       10.87        8.69      2.97 o 
   3   5  15     1683.24     1667.55     25.81 o 
   4   5  15       13.59       26.16      7.58 o 
   5   5  15     1519.06     1474.78     25.05 o 
   6   5  15      638.24      584.93     14.43 o 
   7   5  15      218.23      208.64      8.85 o 
   8   5  15     1961.70     1972.57     31.78 o 
   9   5  15        6.30        8.25      3.31 o 
  10   5  15      688.34      705.79     18.71 o 
  -2   6  15     1292.14     1302.84     21.38 o 
  -1   6  15       89.86      108.40      7.24 o 
   0   6  15     1738.09     1753.32     25.74 o 
   1   6  15      271.24      280.89     15.85 o 
   2   6  15      496.21      504.18     16.35 o 
   3   6  15      969.59      972.95     22.18 o 
   4   6  15        8.74       10.33      3.63 o 
   5   6  15     1722.84     1668.49     30.97 o 
   6   6  15     1169.49     1136.61     21.23 o 
   7   6  15      588.67      566.37     21.20 o 
   8   6  15      625.51      615.10     16.95 o 
   9   6  15      253.18      253.14     10.81 o 
  10   6  15      825.21      828.41     20.36 o 
  -1   7  15       34.51       40.44      4.28 o 
   0   7  15     1023.60     1053.98     18.40 o 
   1   7  15      445.15      468.85     14.39 o 
   2   7  15      145.59      142.62      8.29 o 
   3   7  15     1868.26     1799.96     35.23 o 
   4   7  15       15.53       13.24      3.84 o 
   5   7  15     1806.89     1707.88     36.96 o 
   6   7  15      267.17      239.34     10.30 o 
   7   7  15      763.48      763.28     19.19 o 
   8   7  15      616.08      575.91     16.41 o 
   9   7  15      592.47      568.79     16.44 o 
  10   7  15      560.07      605.35     17.15 o 
  -1   8  15       25.94       28.10      8.90 o 
   0   8  15      655.79      689.58     15.13 o 
   1   8  15      289.54      292.08     11.58 o 
   2   8  15      597.21      600.27     21.80 o 
   3   8  15     1061.87     1070.46     27.87 o 
   4   8  15       13.64       11.25      4.05 o 
   5   8  15     2194.53     2225.84     38.18 o 
   6   8  15       24.16       17.09      4.07 o 
   7   8  15     2064.29     2078.95     51.59 o 
   8   8  15      349.50      355.15     17.87 o 
   9   8  15      443.89      418.33     17.54 o 
  10   8  15      766.53      747.21     27.03 o 
   0   9  15     1210.67     1248.54     31.63 o 
   1   9  15      201.02      195.11      9.85 o 
   2   9  15     1106.89     1109.60     31.52 o 
   3   9  15      242.37      217.56     13.59 o 
   4   9  15      227.45      228.14     10.75 o 
   5   9  15     1240.86     1148.69     25.15 o 
   6   9  15       39.38       32.82      5.16 o 
   7   9  15      914.13      913.39     42.56 o 
   8   9  15      156.52      140.65      8.66 o 
   9   9  15      542.48      534.66     16.24 o 
   1  10  15       39.59       32.77      6.09 o 
   2  10  15      244.02      295.00     15.70 o 
   3  10  15      944.33      931.83     59.10 o 
   4  10  15     1110.69     1089.73     24.87 o 
   5  10  15      976.65     1050.71     24.16 o 
   6  10  15       91.71       94.55      8.29 o 
   7  10  15     1615.40     1620.53     31.58 o 
   8  10  15        0.53        3.88      3.24 o 
   9  10  15     2176.99     2253.90     39.52 o 
   3  11  15       74.01       71.61      9.47 o 
   4  11  15      309.13      307.32     16.44 o 
   5  11  15      709.10      714.07     19.75 o 
   6  11  15      249.46      225.89     13.90 o 
   7  11  15     1301.43     1302.73     28.09 o 
   8  11  15       11.36       17.05      4.67 o 
   0  -1  16      418.80      432.08     17.06 o 
   1  -1  16      602.92      613.69     17.17 o 
   2  -1  16      504.69      583.34     21.76 o 
   3  -1  16      230.98      208.44      9.39 o 
   4  -1  16      349.43      367.16     10.75 o 
  -1   0  16     1475.75     1642.66     25.04 o 
   0   0  16        6.15       16.56      4.23 o 
   1   0  16      681.11      717.12     18.50 o 
   2   0  16      279.97      295.69     11.58 o 
   3   0  16      306.32      302.66     10.73 o 
   4   0  16      850.38      884.95     28.87 o 
   5   0  16        1.77       -0.29      2.82 o 
   6   0  16      926.65     1002.27     21.74 o 
  -2   1  16       31.73       27.44      4.09 o 
  -1   1  16      454.07      461.91     11.58 o 
   0   1  16        0.98        0.62      4.45 o 
   1   1  16     1197.02     1240.70     25.46 o 
   2   1  16      262.90      282.34     15.57 o 
   3   1  16      806.73      820.55     22.39 o 
   4   1  16     1051.16     1091.44     18.79 o 
   5   1  16      239.28      210.19      8.14 o 
   6   1  16     1198.27     1222.17     25.56 o 
   7   1  16        0.52        3.75      3.22 o 
  -2   2  16      107.34       98.46      9.26 o 
  -1   2  16      751.41      824.45     16.05 o 
   0   2  16       44.43       38.81      5.32 o 
   1   2  16      996.25     1036.44     22.73 o 
   2   2  16       66.42       79.81      6.75 o 
   3   2  16      584.77      598.81     14.37 o 
   4   2  16     1439.28     1471.77     22.51 o 
   5   2  16      361.42      363.60     11.09 o 
   6   2  16     1509.59     1451.74     26.38 o 
   7   2  16        8.70        4.15      3.33 o 
  -2   3  16      942.62      955.73     17.72 o 
  -1   3  16      490.03      559.51     12.81 o 
   0   3  16        4.48        0.53      3.02 o 
   1   3  16     1316.67     1358.77     26.80 o 
   2   3  16        1.99       -2.72      2.89 o 
   3   3  16     1008.05     1045.71     20.24 o 
   4   3  16      150.07      181.09      8.92 o 
   5   3  16      161.94      152.48     10.56 o 
   6   3  16      921.06      937.96     19.96 o 
   7   3  16      164.45      152.85      8.46 o 
   8   3  16     1190.28     1187.42     23.46 o 
  -2   4  16      140.41      139.99      6.87 o 
  -1   4  16      882.45      906.45     26.01 o 
   0   4  16       88.09       74.16      7.28 o 
   1   4  16     1197.78     1221.58     25.17 o 
   2   4  16        0.55        4.36      3.30 o 
   3   4  16     1418.63     1462.90     24.29 o 
   4   4  16      571.36      561.22     17.82 o 
   5   4  16     1819.07     1786.69     25.33 o 
   6   4  16      442.55      429.47     14.13 o 
   7   4  16     1182.87     1207.57     23.23 o 
   8   4  16     1084.14     1112.60     22.31 o 
   9   4  16        8.62        8.17      3.68 o 
  -1   5  16      250.56      284.49      9.11 o 
   0   5  16     1133.56     1129.08     24.10 o 
   1   5  16      606.59      653.38     28.60 o 
   2   5  16       68.15       60.52      6.20 o 
   3   5  16     1023.17     1081.47     20.02 o 
   4   5  16        7.46       11.47      3.21 o 
   5   5  16      769.47      810.44     17.96 o 
   6   5  16      819.72      837.56     18.47 o 
   7   5  16      893.78      920.32     19.57 o 
   8   5  16      379.21      386.82     24.16 o 
   9   5  16       87.31       83.18      6.66 o 
  -1   6  16      110.37      129.60      6.60 o 
   0   6  16      733.09      716.78     22.12 o 
   1   6  16     1424.56     1456.26     28.47 o 
   2   6  16      146.74      130.77      9.30 o 
   3   6  16     1410.09     1406.03     23.85 o 
   4   6  16        2.96        2.14      3.27 o 
   5   6  16     1106.73     1071.71     32.78 o 
   6   6  16      308.90      313.93     10.84 o 
   7   6  16      479.40      493.64     18.23 o 
   8   6  16      503.40      498.50     15.71 o 
   9   6  16      500.61      498.15     15.76 o 
   0   7  16     1299.89     1385.08     29.86 o 
   1   7  16      333.89      380.20     23.31 o 
   2   7  16      727.46      691.35     18.24 o 
   3   7  16     1514.12     1576.64     25.81 o 
   4   7  16        3.21        7.08      3.83 o 
   5   7  16     1646.44     1644.80     31.73 o 
   6   7  16       22.26       17.17      4.27 o 
   7   7  16     1120.82     1110.32     24.79 o 
   8   7  16      307.55      291.71     11.89 o 
   9   7  16      290.63      307.04     23.09 o 
   1   8  16      223.50      250.92     10.99 o 
   2   8  16      560.49      547.06     16.25 o 
   3   8  16      380.61      411.92     32.72 o 
   4   8  16       89.72       91.19      7.76 o 
   5   8  16      842.46      851.05     21.34 o 
   6   8  16       22.25       19.78      4.72 o 
   7   8  16     1363.83     1379.16     46.24 o 
   8   8  16      168.18      154.05     11.29 o 
   9   8  16      396.72      445.24     14.97 o 
   2   9  16     1242.04     1272.51     26.88 o 
   3   9  16      222.39      266.25     24.69 o 
   4   9  16      329.05      329.50     13.20 o 
   5   9  16     1735.64     1754.04     33.84 o 
   6   9  16       80.19       69.51     11.50 o 
   7   9  16     1152.63     1181.06     26.24 o 
   8   9  16       38.49       38.27      5.62 o 
   3  10  16      816.98      819.23     27.66 o 
   4  10  16      760.27      745.02     26.10 o 
   5  10  16      659.80      636.28     34.65 o 
   6  10  16      228.32      219.42     10.99 o 
   7  10  16     1389.34     1353.77     28.80 o 
   1   1  17     1253.47     1356.13     27.78 o 
   2   1  17      141.84      186.07     10.02 o 
   3   1  17      345.04      372.10     13.54 o 
   4   1  17      445.53      443.88     13.51 o 
   5   1  17      209.98      221.22      9.92 o 
   0   2  17       61.43       57.03      6.63 o 
   1   2  17      633.22      688.43     18.42 o 
   2   2  17       91.56       90.00      7.47 o 
   3   2  17      809.86      764.27     29.21 o 
   4   2  17      339.48      353.36     10.37 o 
   5   2  17      364.81      351.44     10.48 o 
   6   2  17      914.57     1000.72     23.74 o 
   0   3  17        7.05       16.70      4.62 o 
   1   3  17      836.78      835.86     20.58 o 
   2   3  17       35.29       27.80      5.02 o 
   3   3  17     1806.75     1810.05     33.34 o 
   4   3  17       64.95       95.07      6.54 o 
   5   3  17      556.77      557.51     13.09 o 
   6   3  17      595.58      641.43     16.74 o 
   7   3  17      470.31      488.42     14.66 o 
   0   4  17      139.31      139.50     11.20 o 
   1   4  17      879.78      914.66     21.67 o 
   2   4  17       73.70       44.01      5.89 o 
   3   4  17      780.00      801.17     20.13 o 
   4   4  17      209.68      231.95      9.22 o 
   5   4  17     1159.69     1174.47     19.92 o 
   6   4  17      808.07      870.01     19.67 o 
   7   4  17      311.10      309.01     11.55 o 
   0   5  17      490.13      463.86     14.92 o 
   1   5  17      943.70      962.08     22.41 o 
   2   5  17      391.02      350.26     12.96 o 
   3   5  17     1045.17     1108.30     32.51 o 
   4   5  17       23.37       23.96      4.39 o 
   5   5  17      968.33      973.14     18.74 o 
   6   5  17      499.41      523.05     14.78 o 
   7   5  17      294.31      282.89     12.24 o 
   8   5  17      690.97      732.51     17.99 o 
   1   6  17      400.10      442.01     14.68 o 
   2   6  17       43.47       54.39      6.68 o 
   3   6  17     2207.89     2209.90     38.36 o 
   4   6  17        0.41       -0.21      2.86 o 
   5   6  17      799.27      768.89     16.93 o 
   6   6  17       31.58       36.15      5.08 o 
   7   6  17      959.22      911.79     36.35 o 
   8   6  17      131.39      149.12     13.16 o 
   1   7  17      811.09      837.36     20.97 o 
   2   7  17      429.95      427.67     14.58 o 
   3   7  17      808.75      772.45     19.95 o 
   4   7  17       98.52       89.30     10.66 o 
   5   7  17      990.88      989.34     23.86 o 
   6   7  17        3.31        3.03      3.54 o 
   7   7  17     1024.18      990.31     23.84 o 
   8   7  17      129.68      149.94     10.24 o 
   2   8  17     1260.69     1236.47     26.66 o 
   3   8  17      340.27      379.50     13.88 o 
   4   8  17      269.28      250.60     11.76 o 
   5   8  17      995.19      996.06     24.11 o 
   6   8  17        0.18        0.33      3.29 o 
   7   8  17     1015.88     1011.88     34.80 o 
   4   9  17      548.37      556.02     45.17 o 
   5   9  17      978.92      962.47     34.91 o 
   6   9  17      226.49      222.73     11.32 o 
   3   4  18     1313.36     1377.37     28.67 o 
   4   4  18       30.53       19.05      4.14 o 
   5   4  18      760.28      798.22     18.39 o 
   3   5  18      947.86     1056.50     24.44 o 
   4   5  18        6.50        3.12      3.35 o 
   5   5  18      726.56      753.29     15.81 o 
   3   6  18     1020.62     1013.60     23.91 o 
   4   6  18      100.81       83.55      7.62 o 
   5   6  18      642.28      657.75     14.63 o 
                                                 
